# Supplementary material for: Myosin II mediates Shh signals to shape dental epithelia via control of cell adhesion and movement
Source: PLoS Genet. 2024 Jun 10;20(6):e1011326. doi: 10.1371/journal.pgen.1011326 (PMC11192418; doi:10.1371/journal.pgen.1011326)
Supplement: S1 Data — (XLSX) [file pgen.1011326.s023.xlsx]

## Sheet: Fig2
	Depth
	E13.5		E14.5
	control	Myh9/10epi-cko	control	Myh9/10epi-cko
sample 1	215.34	165.91	453.981	380.23
sample 2	196.02	181.25	513.523	329.761
sample 3	287.5	147.73	488.093	377.86
sample 4	288.64	171.59
sample 5	288.64	230.11
sample 6	289.77	240.34
sample 7	288.64	254.55
sample 8	284.66	262.5
sample 9		261.93
sample 10		271.59
sample 11		243.18
sample 12		234.09
sample 13		267.61
	Width
	E13.5		E14.5
	control	Myh9/10epi-cko	control	Myh9/10epi-cko
sample 1	210.8	201.14	118.31	223.13
sample 2	192.05	196.02	120.28	167.538
sample 3	212.5	215.91	116.92	191.091
sample 4	237.5	198.68
sample 5	224.43	246.59
sample 6	172.73	258.52
sample 7	177.27	269.32
sample 8	226.14	249.43
sample 9		264.77
sample 10		242.05
sample 11		230.68
sample 12		276.14
sample 13		229.55
	Volume
	E13.5		E14.5
	control	Myh9/10epi-cko	control	Myh9/10epi-cko
sample 1	6215499	4.7736e+06	13561364	11486683
sample 2	10749813	4926755	16153452	11251180
sample 3	9525279	6.66166e+06	14331236	11878684
sample 4	9635425	6089850

## Sheet: Fig3h
	ECCD2 pixel intensity
	control			Myh9/10epi-cko
	basal	lower suprabasal	upper suprabasal	basal	lower suprabasal	upper suprabasal
sample 1	1966.36	2124.36	2474.47	1694.31	1770.33	1896.79
sample 2	2417.42	2180.42	2217.06	1676	1937.28	2186.63
sample 3	3398.78	2601.49	2841.53	1195.36	1224.93	1380.86
sample 4	1867.16	1749.37	1914.73	1538.71	1584.31	1884.76
sample 5	2682	1807.16	2820.24	1289.49	1368.05	1449.18

## Sheet: Fig3i
	b-cat pixel intensity (include all quantified sections per sample)
	control				Myh9/10epi-cko
		basal	lower suprabasal	upper suprabasal		basal	lower suprabasal	upper suprabasal
	sample 1	11183.7	10287.5	7171.38	sample 1	14234.4	13936.1	9921.97
		12147.4	11778.6	8003.41	sample 2	9637.55	7572.64	5834.54
	sample 2	9751.78	11485.2	8430.52		9034.37	7314.46	4112.38
		12052.6	12399.4	8654.96	sample 3	8744.72	8162.76	6030.46
		7580.66	8565.49	8132		9434.64	8309.43	5540.95
		13355	13859.9	13699.2	sample 4	7769.08	8963.57	6839.57
	sample 3	12040.4	14087.1	9331.69		8642.24	10081	6635.68
		13042.1	15446.2	11147.6	sample 5	8514.4	9597.16	8913.68
		11391.4	15532.9	11217.3		7303.96	7551.21	7518.62
	sample 4	15070.3	17667.7	13513.9	sample 6	5906.75	6085.71	5616.73
		12385.2	12971.5	9885.53	sample 7	7223.79	6857.8	7357.84
		9444.82	9371.02	8830.5	sample 8	7378.46	6609.09	5556.49
		14405.3	12917.5	11833.3	sample 9	7332.9	8606.6	8519.38
						7478.53	8094.87	8376.41
	b-cat pixel intensity (averaged value for each sample)
	control				Myh9/10epi-cko
		basal	lower suprabasal	upper suprabasal		basal	lower suprabasal	upper suprabasal
	sample 1	11665.5	11033	7587.4	sample 1	14234.4	13936.1	9921.97
	sample 2	10685	11577.5	9729.18	sample 2	9335.96	7443.55	4973.46
	sample 3	12158	15022.1	10565.5	sample 3	9089.68	8236.1	5785.7
	sample 4	12826.4	13231.9	12826.4	sample 4	8205.66	9522.27	6737.63
					sample 5	7909.18	8574.18	8216.15
					sample 6	5906.75	6085.71	5616.73
					sample 7	7223.79	6857.8	7357.84
					sample 8	7378.46	6609.09	5556.49
					sample 9	7405.72	8350.73	8447.9

## Sheet: Fig4d
	Nuclear aspect ratio (all cells measured)
	control				Myh9/10epi-cko
		anterior	middle	posterior		anterior	middle	posterior
	sample 1_cell 1	2.436	2.281	2.112	sample 1_cell 1	2.518	2.38	1.762
	sample 1_cell 2	2.148	1.993	1.532	sample 1_cell 2	2.289	1.841	2.045
	sample 1_cell 3	3.033	2.65	2.216	sample 1_cell 3	1.867	2.086	1.73
	sample 1_cell 4	2.008	1.852	2.154	sample 1_cell 4	2.611	2.456	2.107
	sample 1_cell 5	1.783	1.945	2.764	sample 1_cell 5	1.281	1.394	2.007
	sample 1_cell 6	2.112	2.737	2.42	sample 1_cell 6	1.412	1.829	1.277
	sample 1_cell 7	2.547	1.685	1.857	sample 1_cell 7	1.751	1.748	1.78
	sample 1_cell 8	1.846	2.642	2.325	sample 1_cell 8	1.873	1.738	1.341
	sample 1_cell 9	2.117	3.341	2.388	sample 1_cell 9	2.152	2.6	3.076
	sample 1_cell 10	2.245	3.134	2.902	sample 1_cell 10	2.088	2.632	2.764
	sample 1_cell 11	2.24	1.919	2.181	sample 1_cell 11	1.973	2.173	1.944
	sample 1_cell 12	2.466	2.357	3.17	sample 1_cell 12	3.016	2.267	3.606
	sample 1_cell 13		2.188		sample 1_cell 13	2.258	2.644
	sample 1_cell 14		1.658		sample 1_cell 14	1.611	2.799
	sample 1_cell 15		1.667		sample 1_cell 15	1.992	2.01
	sample 1_cell 16		1.503		sample 1_cell 16	2.289	2.136
	sample 2_cell 1	2.747	1.881	1.67	sample 1_cell 17	2.311	1.902
	sample 2_cell 2	2.538	1.915	1.551	sample 1_cell 18	1.844
	sample 2_cell 3	1.728	2.2	1.728	sample 1_cell 19	1.62
	sample 2_cell 4	2.339	2.591	2.13	sample 1_cell 20	1.533
	sample 2_cell 5	1.821	2.519	2.163	sample 2_cell 1	2.131	2.138	2.15
	sample 2_cell 6	2.248	2.275	2.849	sample 2_cell 2	2.223	2.283	2.062
	sample 2_cell 7	2.914	1.898	2.87	sample 2_cell 3	1.698	2.164	2.551
	sample 2_cell 8	2.448	1.951	2.905	sample 2_cell 4	1.675	1.157	3.559
	sample 2_cell 9	2.416	2.364	2.154	sample 2_cell 5	2.116	2.103	3.397
	sample 2_cell 10	2.655	2.2	2.651	sample 2_cell 6	1.768	2.555	1.589
	sample 2_cell 11	2.86	2.243	2.863	sample 2_cell 7	2.076	2.29	1.974
	sample 2_cell 12	2.011	1.929	2.458	sample 2_cell 8	1.865	1.584	2.397
	sample 2_cell 13	2.2	3.133	2.637	sample 2_cell 9	2.098	1.711	2.252
	sample 2_cell 14	2.324	2.02	2.453	sample 2_cell 10	1.634	1.606	2.272
	sample 2_cell 15		2.185		sample 2_cell 11	1.505	1.725	2.156
	sample 2_cell 16		2.354		sample 2_cell 12	1.776	1.682	1.958
	sample 2_cell 17		3.214		sample 2_cell 13		2.148	2.169
	sample 3_cell 1	2.511	1.767	2.117	sample 2_cell 14		1.389
	sample 3_cell 2	1.976	3.024	2.494	sample 2_cell 15		1.332
	sample 3_cell 3	2.601	2.007	2.652	sample 3_cell 1	2.753	2.052	2.37
	sample 3_cell 4	2.522	2.533	2.171	sample 3_cell 2	2.012	1.899	1.985
	sample 3_cell 5	1.837	2.888	2.239	sample 3_cell 3	1.95	1.76	1.91
	sample 3_cell 6	2.107	2.256	2.385	sample 3_cell 4	1.754	1.644	2.229
	sample 3_cell 7		2.005	2.634	sample 3_cell 5	2.606	2.217	1.929
	sample 4_cell 1	1.916	1.895	2.433	sample 3_cell 6	1.886	1.757	1.94
	sample 4_cell 2	1.997	1.704	1.567	sample 3_cell 7			1.908
	sample 4_cell 3	2.263	2.058	2.844
	sample 4_cell 4	2.048	2.663	2.307
	sample 4_cell 5	1.776	2.145	2.107
	sample 4_cell 6	2.363	2.3	2.437
	sample 4_cell 7	2.489	2.389	2.523
	sample 4_cell 8	2.1	1.908	1.556
	sample 4_cell 9	1.989	3.149	1.83
	sample 4_cell 10	3.2	3.112	2.485
	sample 4_cell 11	1.813	3.309	3.153
	sample 4_cell 12	2.417	2.336	2.965
	sample 4_cell 13	2.48	2.445	2.396
	sample 4_cell 14	1.816	1.816	2.067
	sample 4_cell 15	2.055	2.486	2.646
	sample 4_cell 16		2.714	2.146
	sample 4_cell 17		2.529	1.88
	sample 4_cell 18		2.295	1.859
	sample 4_cell 19		2.059	1.676
	sample 4_cell 20		2.166
	Nuclear aspect ratio (averaged value for each sample)
	control				Myh9/10epi-cko
		anterior	middle	posterior		anterior	middle	posterior
	sample 1	2.24842	2.222	2.33508	sample 1	2.01445	2.155	2.11992
	sample 2	2.37493	2.28659	2.363	sample 2	1.88042	1.8578	2.34508
	sample 3	2.259	2.35429	2.38457	sample 3	2.16017	1.88817	2.03871
	sample 4	2.18147	2.3739	2.25668

## Sheet: Fig4g&j
	Actin pixel intensity (include all quantified sections per sample)
	control				Myh9/10epi-cko
		basal	lower suprabasal	upper suprabasal		basal	lower suprabasal	upper suprabasal
	sample 1	1618.61	1934.2	3434.15	sample 1	1160.96	1263.45	2279.27
	sample 2	1497.49	1701.24	3264.18	sample 2	1900.65	2208.69	3813.4
		1258.34	2020.19	2141.2		1635.74	1875.94	3015.57
		1828.5	2241.14	2496.45		1625.72	1955.13	3105.39
		1803.44	2237.9	2829.08	sample 3	1402.96	1666.5	2615.53
	sample 3	2095.11	1484.88	3463.86		1030.04	1306.48	2004.5
		1532.65	2345.14	3563.67		1251.81	1470.04	2574.91
		1578.57	2218.42	3504.7
	sample 4	1728.49	2253.35	3453.94
		1924.08	2318.24	5018.77
		2180.06	2881.39	5064.73
	Actin pixel intensity (averaged value for each sample)
	control				Myh9/10epi-cko
		basal	lower suprabasal	upper suprabasal		basal	lower suprabasal	upper suprabasal
	sample 1	1618.61	1934.2	3434.15	sample 1	1160.96	1263.45	2279.27
	sample 2	1596.94	2050.12	2682.73	sample 2	1720.71	2013.25	3311.45
	sample 3	1735.45	2016.15	3510.74	sample 3	1228.27	1481.01	2398.31
	sample 4	1944.21	2484.33	4512.48
	tricellular actin pixel intensity
		control	Myh9/10epi-cko
	region 1	3590.21	4503.53
	region 2	11295.8	7664.24
	region 3	6133.5	3732.31
	region 4	3464.84	17928.5
	region 5	7712.15	7127.21
	region 6	3593.99	8215.42
	region 7	9838.46	4396.26
	region 8	19070.8	3276.81
	region 9	11308.5	8087.17
	region 10	6985.59	9827.31
	region 11	4250.78	7043.59
	region 12	12907.2	3318.28
	region 13	4623.08	7895.52
	region 14	18433.7	5121.97
	region 15	8729.36	9013.19
	region 16	4089.69	3307.97
	region 17	11423.1	7896.08
	region 18	11806.8	7314.59
	region 19	8329.56	2654.41
	region 20	10835.2	8362
	region 21	4172.86	10100.8
	region 22	4601.12	9220.95
	region 23	10579.8	12670.4
	region 24	12940.3	7192.67
	region 25	6741.31	1865.88
	region 26	5074.71	7134
	region 27	12949.9	9923.44
	region 28	8406.28	5656.38
	region 29	3696.81	2949.28
	region 30	9612.97	12381.3
	region 31	4154.35	5324.67
	region 32	6592.65	6355.22
	region 33	5063.34	4085.42
	region 34	5993.88	7156.41
	region 35	6854.44	4241.67
	region 36	5095.03	8471.38
	region 37	5377.19	7591.46
	region 38	7445.62	4197.88
	region 39	5075.57	8031.33
	region 40	6446.07	6863.1
	region 41	12364.4	8085.61
	region 42	9909.56	7328.19
	region 43	3570.95	2900.02
	region 44	8375.5	12534.8
	region 45	8750.65	9249.82
	region 46	9485.86	18702.1
	region 47	9530.91	15808.2
	region 48	7257.21	9934.73
	region 49	8319.85	3694.43
	region 50	9958	14160
	region 51	10506.6	18426.9
	region 52	8040.06	11346.3
	region 53	12663.5	17649.1
	region 54	18627.7	17982.4
	region 55	11592.7	6436.19
	region 56	8649.44	7777.71
	region 57	13107.3	5880.45
	region 58	8643.08	7277.15
	region 59	16839.5	9387.5
	region 60	16666.9	7221
	region 61	8686.6	6251.15
	region 62	8557.75	6781.82
	region 63	11432.8	11181.9
	region 64	9331.5	4916.45
	region 65	5418.45	9755.67
	region 66	10262.2	8532.84
	region 67	5158.53	11858
	region 68	4414.87	8391.75
	region 69	7146.05	7041.53
	region 70	3311.71	7539.25
	region 71	11597.4	9137.29
	region 72	17552.3	12258.1
	region 73	13501.2	7541.25
	region 74	8731.97	8605.64
	region 75	6734.88	7499.55
	region 76	6710.9	4968.29
	region 77	12109	11124.7
	region 78	8270.56	8607.43
	region 79	11747.3	8520.25
	region 80	13234.3	9932.42
	region 81	16044.4	11473.8
	region 82	13813.2	7928.86
	region 83	5978.86	6932.55
	region 84	9829.68	9257.17
	region 85	19313.8	12948.6
	region 86	8017.05	8327.71
	region 87	13954.3	4486.81
	region 88	3594.09	5713.19
	region 89	13542.2	5458.47
	region 90	3947.19	8299.92
	region 91	9522.72	3743.66
	region 92	9795.09	4594.14
	region 93	6160.61	2534.82
	region 94	10972.7	12534.8
	region 95	8974.64	10228.7
	region 96	10519.1	6579.19
	region 97	10929.8
	region 98	5598.34
	region 99	5948.65
	region 100	9624.38
	region 101	3275.32
	region 102	5045.29
	region 103	16927.4
	region 104	6122.05
	region 105	12075.8
	region 106	7891.71
	region 107	4468.15
	region 108	8181.71
	region 109	6331.22
	region 110	6811.82
	region 111	5881.29
	region 112	3665.5
	region 113	6304.19
	region 114	5391.93
	region 115	4530
	region 116	4629.04
	region 117	6851.61
	region 118	6388.95
	region 119	10082.2
	region 120	15406.6
	region 121	10364.7
	region 122	10953.3
	region 123	14082.1
	region 124	17945.8
	region 125	7510.54
	region 126	8473.79
	region 127	13290.8
	region 128	12243
	region 129	5857.38
	region 130	10936.8
	region 131	7849.25
	region 132	9782.7
	region 133	10970.4
	region 134	18865.3
	region 135	13808.1
	region 136	18312.6
	region 137	7637.12
	region 138	15486.5
	region 139	8519.25
	region 140	7358.88

## Sheet: Fig5k&l
Depth	control																Myh9/10epi-cko
	sample 1		sample 2		sample 3		sample 4		sample 5		sample 6		sample 7		sample 8		sample 1		sample 2		sample 3		sample 4		sample 5		sample 6		sample 7
	depth	Tn/T1	depth	Tn/T1	depth	Tn/T1	depth	Tn/T1	depth	Tn/T1	depth	Tn/T1	depth	Tn/T1	depth	Tn/T1	depth	Tn/T1	depth	Tn/T1	depth	Tn/T1	depth	Tn/T1	depth	Tn/T1	depth	Tn/T1	depth	Tn/T1
0min	82.65	/	95.1	/	58.295	/	59.901	/	85.863	/	124.979	/	110.421	/	124.602	/	88.508	/	88.237	/	100.912	/	104.918	/	70.484	/	99.219	/	86.555	/
30min	81.74	0.98899	94.921	0.998118	57.825	0.991938	58.627	0.978732	86.191	1.00382	126.152	1.00939	110.873	1.00409	122.661	0.984422	88.489	0.999785	86.4	0.979181	103.082	1.0215	106.849	1.0184	70.467	0.999759	88.509	0.892057	86.649	1.00109
60min	81.315	0.983848	93.936	0.98776	59.927	1.028	56.816	0.948498	85.785	0.999092	122.583	0.980829	111.364	1.00854	123.657	0.992416	86.583	0.978251	85.718	0.971452	103.56	1.02624	107.267	1.02239	71.137	1.00951	95.263	0.960129	82.296	0.950794
90min	80.571	0.974846	97.512	1.02536	60.339	1.03506	60.216	1.00526	87.635	1.02064	131.031	1.04842	111.596	1.01064	125.856	1.01006	86.583	0.978251	85.513	0.969129	103.6	1.02664	106.9	1.01889	72.467	1.0187	93.836	0.945746	85.464	0.987395
120min	80.735	0.97683	96.73	1.01714	61.631	1.05723	62.315	1.0403	87.733	1.02178	133.396	1.06735	112.316	1.01716	128.214	1.02899	87.86	0.992679	85.363	0.967429	103.745	1.02807	109.149	1.04033	71.982	0.993307	86.837	0.875205	86.569	1.00016
150min	82.974	1.00392	98.174	1.03232	63.033	1.08128	63.419	1.05873	89.922	1.04727	134.744	1.07813	113.042	1.02374	128.673	1.03267	87.333	0.986724	85.183	0.965389	104.277	1.03335	109.711	1.04568	73.278	1.018	84.791	0.854584	87.685	1.01306
180min	82.822	1.00208	94.947	0.998391	62.659	1.07486	63.103	1.05345	91.066	1.0606	137.549	1.10058	112.351	1.01748	126.022	1.0114	85.484	0.965834	86.507	0.980394	105.871	1.04914	110.375	1.05201	73.68	1.00549	76.062	0.766607	86.653	1.00113
210min	88.303	1.0684	93.794	0.986267	62.025	1.06398	63.396	1.05835	93.452	1.08838	136.104	1.08901	111.456	1.00937	127.575	1.02386	84.444	0.954083	87.875	0.995897	105.871	1.04914	110.212	1.05046	74.531	1.01155	74.828	0.75417	87.63	1.01242
240min	90.67	1.09704	89.052	0.936404	62.977	1.08032	64.016	1.0687	94.893	1.10517	135.141	1.08131	113.101	1.02427	126.81	1.01772	84.407	0.953665	87.507	0.991727	109.068	1.08082	111.215	1.06002	72.9	0.978116	63.734	0.642357	88.091	1.01775
270min	95.239	1.15232	90.418	0.950768	62.323	1.0691	65.035	1.08571	94.893	1.10517	132.98	1.06402	113.547	1.02831	125.329	1.00583	83.989	0.948942	87.585	0.992611	109.517	1.08527	110.449	1.05272	72.381	0.992881	65.473	0.659884	88.831	1.0263
300min	94.757	1.14649	89.925	0.945584	62.446	1.07121	64.731	1.08063	96.816	1.12756	131.393	1.05132	114.034	1.03272	122.43	0.982568	85.475	0.965732	87.649	0.993336	111.016	1.10013	111.864	1.0662	72.087	0.995938	65.904	0.664228	90.303	1.0433
330min	95.243	1.15237	92.555	0.973239	62.383	1.07013	65.672	1.09634	98.018	1.14156	136.121	1.08915	114.819	1.03983	121.259	0.973171	85.165	0.962229	88.538	1.00341	111.945	1.10933	112.887	1.07595	72.535	1.00621	67.959	0.684939	91.257	1.05432
360min	94.114	1.13871	93.504	0.983218	64.882	1.11299	63.798	1.06506	100.054	1.16527	139.943	1.11973	113.807	1.03066	120.079	0.9637	85.224	0.962896	90.779	1.02881	112.829	1.11809	114.225	1.08871	74.23	1.02337	66.932	0.674589	91.849	1.06116
390min	95.538	1.15593	90.715	0.953891	63.529	1.08978	65.47	1.09297	100.213	1.16713	143.938	1.1517	112.522	1.01903	119.331	0.957697	85.386	0.964726	92.953	1.05345	111.652	1.10643	114.916	1.09529	74.414	1.00248	73.501	0.740796	94.806	1.09533
420min	94.759	1.14651	92.974	0.977645	63.379	1.08721	66.932	1.11738	102.23	1.19062	139.983	1.12005	110.306	0.998959	120.355	0.965915	84.173	0.951021	93.578	1.06053	111.589	1.10581	115.584	1.10166	74.441	1.00036	71.445	0.720074	94.286	1.08932
450min	94.766	1.14659	95.075	0.999737	65.85	1.1296	69.399	1.15856	102.142	1.18959	141.408	1.13145	111.373	1.00862	121.695	0.97667	82.926	0.936932	95.668	1.08422	110.832	1.0983	115.361	1.09953	77.154	1.03644	76.475	0.77077	95.538	1.10378
480min	95.984	1.16133	95.197	1.00102	66.767	1.14533	68.664	1.14629	103.101	1.20076	141.416	1.13152	112.517	1.01898	125.13	1.00424	83.339	0.941599	97.624	1.10638	110.945	1.09942	116.646	1.11178	79.724	1.03331	80.591	0.812254	96.889	1.11939
510min	97.186	1.17587	93.751	0.985815	67.492	1.15777	69.83	1.16576	105.769	1.23183	140.453	1.12381	112.717	1.02079	125.273	1.00539	83.532	0.943779	100.784	1.1422	112.344	1.11329	117.686	1.1217	80.553	1.0104	75.19	0.757819	98.235	1.13494
540min	98.848	1.19598	99.773	1.04914	69.651	1.1948	71.202	1.18866	106.002	1.23455	143.688	1.1497	113.036	1.02368	125.193	1.00474	82.985	0.937599	98.412	1.11531	113.221	1.12198	118.25	1.12707	81.198	1.00801	78.404	0.790212	100.745	1.16394
570min	98.491	1.19166	104.445	1.09826	69.121	1.18571	71.963	1.20137	106.719	1.2429	146.918	1.17554	116.339	1.05359	128.327	1.0299	81.46	0.920369			114.62	1.13584	118.245	1.12702	83.713	1.03097	84.902	0.855703	101.164	1.16878
600min	101.501	1.22808	104.991	1.10401	75.444	1.29418	75.525	1.26083	107.678	1.25407	149.423	1.19558	117.817	1.06698	128.97	1.03506	85.201	0.962636			115.845	1.14798	119.063	1.13482	86.51	1.03341	88.28	0.889749	102.733	1.18691
630min	101.292	1.22555	109.797	1.15454	75.568	1.2963	78.362	1.30819	108.213	1.2603	150.003	1.20023	120.794	1.09394	129.007	1.03535	82.287	0.929713			117.248	1.16188	118.827	1.13257	88.257	1.02019	89.712	0.904182	105.372	1.2174
660min	101.64	1.22976	111.729	1.17486	77.045	1.32164	78.577	1.31178	107.316	1.24985	153.238	1.22611	121.869	1.10368	130.143	1.04447	82.392	0.930899			117.538	1.16476	118.119	1.12582	90.865	1.02955	88.746	0.894446	105.336	1.21698
690min	101.492	1.22797	113.795	1.19658	76.913	1.31938	82.099	1.37058	111.795	1.30202	156.236	1.2501	122.296	1.10754	131.664	1.05668	79.859	0.90228			119.734	1.18652	120.382	1.14739	92.588	1.01896	90.428	0.911398	106.092	1.22572
720min	101.642	1.22979	117.266	1.23308	79.415	1.3623	85.008	1.41914	115.63	1.34668			124.69	1.12922	130.616	1.04827	80.264	0.906856			120.831	1.19739	121.837	1.16126	94.239	1.01783	87.788	0.88479	107.293	1.23959
Width	control																Myh9/10epi-cko
	sample 1		sample 2		sample 3		sample 4		sample 5		sample 6		sample 7		sample 8		sample 1		sample 2		sample 3		sample 4		sample 5		sample 6		sample 7
	width	Tn/T1	width	Tn/T1	width	Tn/T1	width	Tn/T1	width	Tn/T1	width	Tn/T1	width	Tn/T1	width	Tn/T1	width	Tn/T1	width	Tn/T1	width	Tn/T1	width	Tn/T1	width	Tn/T1	width	Tn/T1	width	Tn/T1
0min	121.289	/	96.957	/	86.243	/	89.188	/	111.052	/	104.831	/	100.702	/	106.546	/	134.96	/	109.46	/	118.532	/	115.305	/	117.166	/	114.574	/	94.801	/
30min	120.148	0.990593	91.642	0.945182	91.198	1.05745	92.873	1.04132	103.824	0.934913	94.095	0.897588	105.598	1.04862	105.369	0.988953	137.75	1.02067	109.09	0.99662	115.148	0.971451	117.033	1.01499	111.447	0.951189	113.01	0.986349	99.238	1.0468
60min	116.672	0.961934	95.263	0.982528	97.759	1.13353	88.687	0.994383	111.051	0.999991	91.49	0.872738	101.553	1.00845	106.979	1.00406	135.576	1.00456	108.111	0.987676	115.609	0.97534	113.909	0.987893	107.628	0.918594	113.87	0.993855	101.89	1.07478
90min	104.716	0.863359	96.198	0.992172	103.459	1.19962	83.173	0.932558	112.75	1.01529	78.866	0.752316	91.871	0.912306	104.256	0.978507	136.811	1.01372	107.076	0.97822	110.117	0.929007	109.495	0.949612	107.649	0.918773	121.688	1.06209	99.692	1.05159
120min	99.059	0.816719	99.29	1.02406	91.71	1.06339	79.671	0.893293	112.571	1.01368	75.288	0.718185	95.37	0.947052	103.323	0.96975	133.964	0.99262	105.215	0.961219	105.928	0.893666	110.567	0.958909	108.664	0.927436	120.097	1.0482	100.063	1.05551
150min	99.902	0.823669	99.382	1.02501	85.079	0.986503	78.325	0.878201	110.861	0.99828	81.427	0.776745	97.239	0.965611	103.443	0.970876	133.641	0.990227	104.675	0.956285	104.041	0.877746	108.793	0.943524	106.299	0.907251	122.785	1.07167	99.94	1.05421
180min	104.043	0.857811	105.57	1.08883	86.533	1.00336	74.763	0.838263	105.175	0.947079	78.424	0.748099	90.155	0.895265	94.765	0.889428	128.769	0.954127	100.897	0.921771	101.386	0.855347	108.186	0.938259	103.854	0.886383	121.979	1.06463	112.122	1.18271
210min	103.455	0.852963	107.339	1.10708	90.298	1.04702	81.914	0.918442	109.176	0.983107	66.81	0.637311	94.171	0.935145	88.756	0.83303	122.05	0.904342	97.551	0.891202	100.416	0.847164	114.471	0.992767	107.157	0.914574	120.097	1.0482	111.293	1.17396
240min	97.643	0.805044	102.826	1.06053	86.717	1.0055	83.914	0.940866	101.674	0.915553	65.629	0.626046	89.395	0.887718	83.716	0.785726	124.782	0.924585	93.673	0.855774	99.173	0.836677	113.611	0.985309	107.028	0.913473	120.185	1.04897	107.689	1.13595
270min	96.586	0.796329	98.726	1.01825	78.861	0.914405	84.282	0.944993	105.84	0.953067	63.096	0.601883	88.711	0.880926	80.333	0.753975	123.997	0.918769	86.88	0.793715	98.261	0.828983	110.747	0.96047	102.139	0.871746	125.179	1.09256	106.285	1.12114
300min	90.868	0.749186	96.799	0.99837	61.984	0.718713	92.385	1.03585	94.592	0.851781	57.294	0.546537	74.336	0.738178	72.641	0.681781	124.453	0.922147	83.126	0.759419	96.474	0.813907	110.872	0.961554	106.925	0.912594	121.265	1.0584	109.855	1.1588
330min	87.88	0.72455	96.148	0.991656	70.058	0.812333	91.097	1.0214	90.87	0.818265	56.229	0.536378	64.916	0.644635	61.928	0.581233	131.969	0.977838	83.302	0.761027	95.538	0.80601	110.918	0.961953	107.825	0.920276	128.724	1.1235	104.648	1.10387
360min	82.795	0.682626	101.709	1.04901	78.249	0.907308	90.547	1.01524	97.959	0.8821	59.042	0.563211	72.679	0.721724	63.952	0.600229	131.238	0.972421	82.693	0.755463	88.838	0.749485	112.321	0.974121	103.992	0.887561	117.657	1.02691	100.3	1.05801
390min	88	0.72554	102.079	1.05283	72.099	0.835998	86.697	0.97207	97.644	0.879264	57.927	0.552575	64.233	0.637852	57.214	0.536989	130.152	0.964375	79.593	0.727142	75.388	0.636014	109.25	0.947487	103.271	0.881408	122.53	1.06944	103.866	1.09562
420min	77.345	0.637692	103.361	1.06605	76.073	0.882077	87.252	0.978293	95.934	0.863866	53.986	0.514981	62.238	0.618041	51.163	0.480196	125.507	0.929957	80.244	0.73309	74.565	0.629071	105.176	0.912155	102.395	0.873931	123.32	1.07633	95.531	1.0077
450min	79.623	0.656473	103.833	1.07092	67.356	0.781003	82.131	0.920875	86.02	0.774592	48.689	0.464452	53.916	0.535401	50.145	0.470642	123.807	0.917361	75.599	0.690654	73.239	0.617884	105.614	0.915953	102.834	0.877678	121.833	1.06336	95.999	1.01264
480min	82.545	0.680565	109.628	1.13069	67.813	0.786301	76.04	0.852581	86.064	0.774988	53.246	0.507922	50.258	0.499076	45.549	0.427505	131.369	0.973392	61.625	0.562991	75.247	0.634824	101.503	0.8803	98.482	0.840534	123.905	1.08144	97.509	1.02857
510min	71.364	0.58838	103.465	1.06712	56.714	0.657607	80.966	0.907813	80.539	0.725237	47.706	0.455075	52.579	0.522125	49.807	0.467469	131.259	0.972577	60.404	0.551836	74.896	0.631863	97.357	0.844343	99.756	0.851407	120.573	1.05236	93.531	0.986604
540min	78.923	0.650702	102.474	1.0569	72.643	0.842306	73.835	0.827858	77.031	0.693648	43.937	0.419122	57.565	0.571637	48.252	0.452875	127.766	0.946695	63.114	0.576594	70.117	0.591545	97.862	0.848723	99.592	0.850008	107.721	0.940187	95.21	1.00431
570min	77.935	0.642556	101.095	1.04268	72.049	0.835419	80.597	0.903675	72.271	0.650785	45.413	0.433202	59.848	0.594308	43.971	0.412695	125.927	0.933069			68.789	0.580341	91.165	0.790642	97.49	0.832067	103.237	0.901051	93.534	0.986635
600min	82.163	0.677415	96.826	0.998649	75.501	0.875445	81.542	0.914271	66.281	0.596847	49.377	0.471015	54.864	0.544815	43.751	0.41063	127.568	0.945228			68.113	0.574638	93.776	0.813287	97.527	0.832383	99.702	0.870197	81.562	0.86035
630min	84.043	0.692915	85.871	0.885661	63.914	0.741092	76.24	0.854824	68.174	0.613893	38.999	0.372018	52.713	0.523455	41.596	0.390404	131.369	0.973392			60.233	0.508158	91.88	0.796843	97.911	0.835661	108.981	0.951184	84.35	0.889759
660min	86.838	0.715959	84.909	0.875739	71.882	0.833482	83.023	0.930876	61.507	0.553858	44.711	0.426506	50.875	0.505203	45.857	0.430396	125.978	0.933447			63.471	0.535476	93.701	0.812636	97.052	0.828329	97.123	0.847688	84.676	0.893197
690min	78.937	0.650817	81.251	0.838011	59.034	0.684508	80.191	0.899123	61.669	0.555316	40.576	0.387061	56.917	0.565202	37.747	0.354279	123.717	0.916694			63.208	0.533257	91.404	0.792715	95.596	0.815902	92.58	0.808037	79.068	0.834042
720min	78.296	0.645533	82.588	0.8518	56.694	0.657375	73.95	0.829147	58.545	0.527185			49.458	0.491132	37.261	0.349717	121.201	0.898051			57.077	0.481532	88.284	0.765656	98.282	0.838827	88.457	0.772051	72.411	0.763821

## Sheet: Fig5m-q
	Velocity				Efficiency				Spread (IQR) of each cell’s turning angles				Angle differences between T0 and Tfinal				Turning angles between each movement
	control	Myh9/10epi-cko			control	Myh9/10epi-cko			control	Myh9/10epi-cko			control	Myh9/10epi-cko			control	Myh9/10epi-cko
cell 1	1.23458	1.11607		cell 1	0.681869	0.239123		cell 1	1.59773	11.6659		cell 1	201.922	164.476		angle 1	189.462	90
cell 2	1.02452	0.902306		cell 2	0.203874	0.0557005		cell 2	9.59354	17.9617		cell 2	226.848	110.556		angle 2	180	180
cell 3	1.00713	1.19021		cell 3	0.2163	0.0737724		cell 3	8.52343	21.994		cell 3	222.138	0		angle 3	174.289	239.036
cell 4	1.09116	1.13815		cell 4	0.519079	0.0382008		cell 4	3.63208	10.5296		cell 4	198.293	334.231		angle 4	167.471	211.608
cell 5	1.06743	1.23849		cell 5	0.350743	0.0901626		cell 5	4.21996	55.775		cell 5	179.215	53.1301		angle 5	161.565	251.565
cell 6	1.04467	0.953088		cell 6	0.138268	0.155038		cell 6	42.1921	39.3518		cell 6	180	354.289		angle 6	180	249.444
cell 7	1.24218	0.847663		cell 7	0.494245	0.397967		cell 7	17.0953	71.0754		cell 7	164.745	38.6598		angle 7	172.875	220.601
cell 8	1.19962	0.754993		cell 8	0.354961	0.0427564		cell 8	5.927	12.7882		cell 8	163.887	171.158		angle 8	270	233.13
cell 9	1.5191	0.916045		cell 9	0.710088	0.463465		cell 9	1.12673	31.9752		cell 9	173.613	108.435		angle 9	149.036	210.964
cell 10	0.978007	1.08101		cell 10	0.381575	0.111178		cell 10	14.0807	8.65513		cell 10	168.518	137.121		angle 10	168.69	220.236
cell 11	1.19591	0.816801		cell 11	0.645994	0.218675		cell 11	3.97138	28.1416		cell 11	162.235	213.69		angle 11	156.038	218.66
cell 12	0.777262	1.15004		cell 12	0.468067	0.303294		cell 12	8.06526	9.61797		cell 12	217.02	162.759		angle 12	162.35	227.121
cell 13	0.764822	0.949469		cell 13	0.379336	0.681608		cell 13	3.67676	5.49133		cell 13	293.199	185.194		angle 13	185.711	181.548
cell 14	0.662303	0.732979		cell 14	0.524845	0.153413		cell 14	3.70473	10.998		cell 14	203.962	178.958		angle 14	225	180
cell 15	0.86777	0.950332		cell 15	0.775414	0.182006		cell 15	2.37199	19.3845		cell 15	206.046	75.9638		angle 15	206.565	176.348
cell 16	0.92028	1.21066		cell 16	0.647628	0.206243		cell 16	2.20264	6.08103		cell 16	202.056	183.013		angle 16	206.565	177.51
cell 17	0.953623	0.884658		cell 17	0.708312	0.302387		cell 17	4.38478	5.18416		cell 17	218.991	200.854		angle 17	192.529	189.462
cell 18	0.976665	0.943615		cell 18	0.362059	0.114711		cell 18	4.14265	11.1365		cell 18	181.507	184.764		angle 18	201.038	183.27
cell 19	0.855251	0.907543		cell 19	0.510501	0.0999049		cell 19	8.50957	33.1075		cell 19	166.759	182.862		angle 19	180	188.973
cell 20	0.679946	0.638617		cell 20	0.346649	0.196967		cell 20	16.7056	23.5797		cell 20	197.103	132.51		angle 20	218.66	182.936
cell 21	0.979329	0.730629		cell 21	0.526876	0.179908		cell 21	3.45737	12.4924		cell 21	135	212.005		angle 21	184.399	161.565
cell 22	0.778677	1.20293		cell 22	0.193484	0.266764		cell 22	2.44359	33.3351		cell 22	150.255	110.556		angle 22	191.31	165.964
cell 23	1.03708	0.849771		cell 23	0.692084	0.236053		cell 23	11.0762	10.3861		cell 23	142.431	184.289		angle 23	175.426	156.801
cell 24	0.809925	0.957151		cell 24	0.454029	0.0934468		cell 24	6.59746	15.75		cell 24	179.061	147.529		angle 24	176.82	157.751
cell 25	0.998562	0.85609		cell 25	0.441657	0.404042		cell 25	6.67993	27.0672		cell 25	187.352	26.5651		angle 25	162.646	162.181
cell 26	1.00143	0.635613		cell 26	0.411721	0.117266		cell 26	3.16438	6.21998		cell 26	176.1	332.447		angle 26	174.289	149.744
cell 27	1.01724	1.24293		cell 27	0.259	0.305117		cell 27	9.98183	53.1301		cell 27	165.964	296.565		angle 27	169.046	160.907
cell 28	0.974617	1.28961		cell 28	0.328374	0.298747		cell 28	8.52022	10.6576		cell 28	155.056	349.875		angle 28	171.469	153.435
cell 29	1.28266	1.23263		cell 29	0.0930217	0.256231		cell 29	7.52574	14.1508		cell 29	179.105	340.71		angle 29	167.005	150.255
cell 30	1.11118	0.684025		cell 30	0.284191	0.37173		cell 30	11.8862	9.18648		cell 30	155.225	320.711		angle 30	162.031	140.194
cell 31	1.36687	0.83		cell 31	0.163389	0.159988		cell 31	52.797	20.1664		cell 31	173.118	71.5651		angle 31	165.324	140.194
cell 32	1.04052	0.83784		cell 32	0.271662	0.122427		cell 32	17.6854	26.6881		cell 32	174.289	190.008		angle 32	166.759	180
cell 33	0.857719	0.865867		cell 33	0.466781	0.147223		cell 33	9.86906	31.2394		cell 33	171.714	201.801		angle 33	167.692	0
cell 34	1.20291	1.12772		cell 34	0.422205	0.127342		cell 34	4.57807	39.8476		cell 34	177.546	11.3099		angle 34	169.077	15.2551
cell 35	1.07643	0.735691		cell 35	0.319574	0.276335		cell 35	30.7625	15.1782		cell 35	171.444	325.008		angle 35	170.218	15.2551
cell 36	1.11085	0.797125		cell 36	0.245275	0.229508		cell 36	7.32824	7.83631		cell 36	171.87	338.749		angle 36	171.18	23.9625
cell 37	0.955503	0.910497		cell 37	0.684827	0.453965		cell 37	6.38057	12.1422		cell 37	171.384	321.34		angle 37	166.701	28.3008
cell 38	0.801369	0.700356		cell 38	0.56161	0.278488		cell 38	3.7051	6.35769		cell 38	170.538	360		angle 38	165.005	3.36646
cell 39	1.06963	0.837361		cell 39	0.526541	0.189549		cell 39	4.13034	6.81991		cell 39	179.091	354.958		angle 39	163.113	17.1027
cell 40	1.38582	0.931106		cell 40	0.238017	0.0923946		cell 40	3.60284	5.94095		cell 40	6.1155	158.199		angle 40	165.256	11.3099
cell 41	1.10712	0.692673		cell 41	0.287622	0.221134		cell 41	9.1486	4.56683		cell 41	14.0362	142.765		angle 41	159.55	146.31
cell 42	0.972392	0.93601		cell 42	0.181331	0.266116		cell 42	3.91729	12.017		cell 42	55.008	260.838		angle 42	156.425	180
cell 43	1.06446	1.47907		cell 43	0.264322	0.257318		cell 43	10.4776	5.27014		cell 43	107.65	164.476		angle 43	160.278	341.565
cell 44	1.41295	1.01408		cell 44	0.372613	0.616323		cell 44	3.50162	2.98474		cell 44	275.947	189.834		angle 44	153.838	0
cell 45	1.10654	1.54323		cell 45	0.597584	0.296114		cell 45	4.98967	1.11447		cell 45	216.714	196.26		angle 45	151.46	4.76364
cell 46	1.16191	1.3703		cell 46	0.420003	0.0950158		cell 46	6.29778	1.93961		cell 46	223.636	193.055		angle 46	156.93	348.69
cell 47	1.28288	1.24986		cell 47	0.301446	0.131418		cell 47	4.92251	8.56219		cell 47	213.593	144.09		angle 47	155.943	352.405
cell 48	1.26319	1.09205		cell 48	0.219796	0.442875		cell 48	8.12417	8.34991		cell 48	254.899	319.939		angle 48	155.037	352.875
cell 49	1.2026	0.940856		cell 49	0.0713576	0.317728		cell 49	32.9054	12.146		cell 49	230.194	355.815		angle 49	156.371	354.289
cell 50	1.37551	1.34809		cell 50	0.228656	0.0473912		cell 50	7.5819	6.79876		cell 50	296.565	325.008		angle 50	157.574	352.875
cell 51	1.36244	1.42904		cell 51	0.187946	0.262972		cell 51	11.3672	32.6609		cell 51	168.69	63.4349		angle 51	160.233	342.474
cell 52	1.32148	1.49661		cell 52	0.321403	0.234294		cell 52	30.3876	3.83315		cell 52	280.784	351.254		angle 52	157.443	342.897
cell 53	1.29495	1.4368		cell 53	0.156475	0.274307		cell 53	25.6113	5.8901		cell 53	162.646	185.194		angle 53	154.44	334.359
cell 54	1.15902	1.21444		cell 54	0.549501	0.254513		cell 54	4.34573	3.49378		cell 54	193.392	178.238		angle 54	151.844	339.146
cell 55	1.62304	1.28829		cell 55	0.369344	0.303125		cell 55	12.4791	9.77789		cell 55	164.65	180		angle 55	188.746	332.354
cell 56	1.67383	1.04483		cell 56	0.359421	0.259239		cell 56	5.47535	23.4585		cell 56	162.35	182.936		angle 56	195.255	337.521
cell 57	1.04179	0.999203		cell 57	0.207114	0.348146		cell 57	4.10618	7.01473		cell 57	151.844	341.274		angle 57	202.62	342.121
cell 58	1.06692	1.10243		cell 58	0.369545	0.217395		cell 58	5.60625	3.09332		cell 58	137.045	353.246		angle 58	183.814	340.974
cell 59	0.911007	1.14314		cell 59	0.169675	0.185805		cell 59	16.5997	11.3158		cell 59	160.233	343.496		angle 59	176.186	332.526
cell 60	1.08253	1.0182		cell 60	0.282926	0.506592		cell 60	5.49226	13.0071		cell 60	182.49	355.135		angle 60	170.538	329.421
cell 61	1.13068			cell 61	0.214403			cell 61	16.9403			cell 61	163.61			angle 61	168.69	331.113
cell 62	1.13875			cell 62	0.158387			cell 62	25.9527			cell 62	156.644			angle 62	164.745	329.349
																angle 63	164.476	325.176
																angle 64	171.87	337.479
																angle 65	168.69	333.435
																angle 66	164.476	334.916
																angle 67	159.864	333.905
																angle 68	173.66	336.425
																angle 69	168.366	335.095
																angle 70	167.471	335.095
																angle 71	169.695	335.638
																angle 72	164.578	333.838
																angle 73	162.255	335.943
																angle 74	160.907	338.895
																angle 75	156.501	340.665
																angle 76	162.35	338.962
																angle 77	166.504	341.274
																angle 78	162.35	0
																angle 79	154.799	336.801
																angle 80	147.995	6.34019
																angle 81	142.125	350.538
																angle 82	139.086	0
																angle 83	135	356.82
																angle 84	127.405	348.111
																angle 85	119.745	348.111
																angle 86	124.38	349.216
																angle 87	118.61	352.569
																angle 88	109.44	352.875
																angle 89	111.371	354.56
																angle 90	124.992	333.435
																angle 91	132.138	327.995
																angle 92	135	340.821
																angle 93	137.726	343.072
																angle 94	132.51	340.821
																angle 95	138.24	342.897
																angle 96	137.045	344.358
																angle 97	171.87	342.181
																angle 98	183.814	337.521
																angle 99	187.595	341.565
																angle 100	177.397	341.94
																angle 101	180	340.821
																angle 102	174.289	342.582
																angle 103	165.379	344.358
																angle 104	170.218	342.255
																angle 105	162.759	344.055
																angle 106	171.384	343.142
																angle 107	174.144	343.856
																angle 108	173.991	347.957
																angle 109	171.027	345.44
																angle 110	171.87	345.217
																angle 111	169.461	349.144
																angle 112	168.179	347.005
																angle 113	164.476	346.149
																angle 114	166.329	347.735
																angle 115	162.553	346.842
																angle 116	157.38	346.842
																angle 117	156.297	345.619
																angle 118	160.71	345.5
																angle 119	155.136	345.466
																angle 120	157.166	352.2
																angle 121	169.695	353.246
																angle 122	169.592	153.435
																angle 123	170.87	26.5651
																angle 124	163.113	63.4349
																angle 125	151.699	0
																angle 126	152.241	184.086
																angle 127	151.144	270
																angle 128	160.514	236.31
																angle 129	163.072	270
																angle 130	160.233	296.565
																angle 131	214.992	333.435
																angle 132	225	344.745
																angle 133	235.008	0
																angle 134	199.983	345.964
																angle 135	215.538	352.875
																angle 136	190.305	348.311
																angle 137	209.745	352.405
																angle 138	288.435	355.601
																angle 139	206.565	351.119
																angle 140	186.34	337.38
																angle 141	189.462	339.146
																angle 142	153.435	342.181
																angle 143	160.56	338.962
																angle 144	173.66	338.629
																angle 145	182.862	340.017
																angle 146	178.091	337.751
																angle 147	175.764	337.38
																angle 148	173.418	338.199
																angle 149	176.424	336.038
																angle 150	184.574	341.114
																angle 151	183.366	342.474
																angle 152	186.71	339.075
																angle 153	182.386	341.996
																angle 154	182.49	344.745
																angle 155	186.34	347.276
																angle 156	170.538	344.181
																angle 157	167.196	346.759
																angle 158	162.35	347.661
																angle 159	157.38	347.845
																angle 160	162.255	343.811
																angle 161	161.565	347.661
																angle 162	149.036	348.024
																angle 163	159.146	349.992
																angle 164	162.474	345.964
																angle 165	163.61	345.964
																angle 166	219.806	347.125
																angle 167	261.87	345.774
																angle 168	213.69	343.496
																angle 169	158.199	48.3665
																angle 170	161.565	66.0375
																angle 171	164.055	60.9454
																angle 172	206.565	90
																angle 173	326.31	96.3402
																angle 174	279.462	123.69
																angle 175	195.945	127.875
																angle 176	225	140.194
																angle 177	261.87	132.879
																angle 178	192.095	130.601
																angle 179	197.526	128.157
																angle 180	194.744	144.462
																angle 181	189.09	162.255
																angle 182	185.44	139.399
																angle 183	183.576	143.973
																angle 184	180	129.806
																angle 185	177.274	108.435
																angle 186	175.03	102.529
																angle 187	185.194	26.5651
																angle 188	187.352	32.4712
																angle 189	183.945	16.6992
																angle 190	171.87	30.9638
																angle 191	171.87	10.7843
																angle 192	164.476	10.7843
																angle 193	173.991	30.9638
																angle 194	180	18.4349
																angle 195	174.806	3.81407
																angle 196	174.806	6.34019
																angle 197	161.565	353.29
																angle 198	141.843	5.19443
																angle 199	146.31	0
																angle 200	151.189	0
																angle 201	149.534	18.4349
																angle 202	159.444	353.991
																angle 203	159.228	348.111
																angle 204	171.027	345.53
																angle 205	163.301	354.289
																angle 206	158.199	350.789
																angle 207	156.644	356.82
																angle 208	216.87	349.824
																angle 209	192.529	355.711
																angle 210	167.005	355.515
																angle 211	135	353.541
																angle 212	126.254	354.094
																angle 213	90	352.747
																angle 214	143.973	352.999
																angle 215	157.38	355.764
																angle 216	154.983	0
																angle 217	170.538	2.2026
																angle 218	98.1301	355.135
																angle 219	63.4349	296.565
																angle 220	38.6598	333.435
																angle 221	45	339.444
																angle 222	131.634	340.821
																angle 223	128.157	347.196
																angle 224	101.31	339.444
																angle 225	45	336.801
																angle 226	41.1859	337.932
																angle 227	270	337.011
																angle 228	248.199	337.891
																angle 229	229.399	336.371
																angle 230	183.814	334.058
																angle 231	185.194	335.323
																angle 232	180	339.444
																angle 233	182.862	339.624
																angle 234	231.34	338.749
																angle 235	199.44	340.145
																angle 236	194.744	339.624
																angle 237	176.987	332.819
																angle 238	173.29	334.592
																angle 239	159.444	339.444
																angle 240	163.61	334.398
																angle 241	308.66	337.286
																angle 242	270	334.916
																angle 243	247.38	339.567
																angle 244	288.435	340.498
																angle 245	305.538	347.56
																angle 246	310.601	153.435
																angle 247	300.964	172.875
																angle 248	260.538	180
																angle 249	296.565	189.462
																angle 250	240.255	201.801
																angle 251	230.194	243.435
																angle 252	222.709	161.565
																angle 253	192.265	172.875
																angle 254	194.744	153.435
																angle 255	187.431	315
																angle 256	180	243.435
																angle 257	196.699	225
																angle 258	184.399	270
																angle 259	184.185	341.565
																angle 260	180	0
																angle 261	185.042	341.565
																angle 262	176.532	26.5651
																angle 263	175.101	26.5651
																angle 264	189.866	315
																angle 265	195.422	345.964
																angle 266	191.976	0
																angle 267	192.995	45
																angle 268	193.496	90
																angle 269	180	180
																angle 270	182.726	153.435
																angle 271	184.236	138.814
																angle 272	197.65	123.69
																angle 273	197.103	90
																angle 274	195.068	45
																angle 275	199.983	82.875
																angle 276	194.036	57.9946
																angle 277	183.945	40.6013
																angle 278	194.036	25.2011
																angle 279	221.82	26.5651
																angle 280	216.027	34.992
																angle 281	189.162	34.992
																angle 282	188.13	38.6598
																angle 283	178.264	53.1301
																angle 284	181.736	54.4623
																angle 285	186.911	54.4623
																angle 286	186.789	84.2894
																angle 287	192.995	63.4349
																angle 288	195.945	180
																angle 289	194.744	161.565
																angle 290	197.241	180
																angle 291	180	189.462
																angle 292	184.185	198.435
																angle 293	187.97	296.565
																angle 294	187.989	153.435
																angle 295	185.013	90
																angle 296	184.014	180
																angle 297	182.961	9.46232
																angle 298	180	0
																angle 299	173.191	333.435
																angle 300	183.27	344.745
																angle 301	187.907	351.254
																angle 302	176.028	180
																angle 303	168.69	161.565
																angle 304	326.31	189.462
																angle 305	317.291	168.69
																angle 306	310.236	147.995
																angle 307	299.055	141.34
																angle 308	318.013	119.745
																angle 309	327.529	119.745
																angle 310	299.745	119.745
																angle 311	316.848	105.945
																angle 312	240.945	78.6901
																angle 313	238.392	90
																angle 314	237.529	99.4623
																angle 315	229.399	128.66
																angle 316	234.462	135
																angle 317	243.435	141.34
																angle 318	299.745	164.055
																angle 319	280.784	165.069
																angle 320	173.29	169.38
																angle 321	178.363	153.435
																angle 322	177.101	171.87
																angle 323	175.657	156.801
																angle 324	175.236	164.055
																angle 325	174.596	165.069
																angle 326	176.987	165.069
																angle 327	243.435	165.069
																angle 328	218.66	169.695
																angle 329	209.745	173.66
																angle 330	185.194	177.397
																angle 331	90	171.87
																angle 332	125.538	174.56
																angle 333	120.964	175.426
																angle 334	171.254	170.538
																angle 335	162.646	174.289
																angle 336	165.964	172.405
																angle 337	180	171.87
																angle 338	165.964	174.144
																angle 339	150.642	174.685
																angle 340	206.565	174.92
																angle 341	282.529	177.207
																angle 342	220.601	178.21
																angle 343	220.601	185.356
																angle 344	229.764	185.194
																angle 345	212.471	178.603
																angle 346	251.565	181.273
																angle 347	210.256	184.399
																angle 348	237.995	183.991
																angle 349	214.38	183.9
																angle 350	226.848	180
																angle 351	210.466	182.337
																angle 352	193.392	183.504
																angle 353	116.565	185.826
																angle 354	121.329	187.275
																angle 355	133.668	189.866
																angle 356	150.945	183.504
																angle 357	162.408	186.981
																angle 358	157.109	182.203
																angle 359	156.541	181.081
																angle 360	159.193	185.389
																angle 361	158.682	182.961
																angle 362	156.949	188.471
																angle 363	160.974	189.273
																angle 364	160.71	185.194
																angle 365	162.582	315
																angle 366	169.778	161.565
																angle 367	172.349	126.87
																angle 368	166.35	168.69
																angle 369	166.139	164.055
																angle 370	165.192	153.435
																angle 371	163.301	149.744
																angle 372	163.74	135
																angle 373	161.754	140.711
																angle 374	165.426	132.274
																angle 375	164.65	113.962
																angle 376	0	104.036
																angle 377	0	108.435
																angle 378	33.6901	102.529
																angle 379	35.5377	126.87
																angle 380	32.0054	131.186
																angle 381	0	145.008
																angle 382	349.695	160.56
																angle 383	338.199	157.62
																angle 384	340.56	158.749
																angle 385	0	154.537
																angle 386	7.76517	165.379
																angle 387	347.196	160.71
																angle 388	336.038	163.496
																angle 389	313.152	162.35
																angle 390	311.634	165.379
																angle 391	316.548	162.35
																angle 392	338.199	166.866
																angle 393	323.616	169.114
																angle 394	315	168.311
																angle 395	317.49	167.905
																angle 396	317.386	167.905
																angle 397	303.311	165.964
																angle 398	304.114	170.838
																angle 399	296.565	171.384
																angle 400	291.161	169.046
																angle 401	282.529	170.538
																angle 402	281.634	173.83
																angle 403	279.211	174.428
																angle 404	284.349	172.405
																angle 405	288.853	173.211
																angle 406	286.39	173.48
																angle 407	288.435	173.991
																angle 408	275.947	175.711
																angle 409	104.036	172.405
																angle 410	141.34	174.289
																angle 411	141.34	174.806
																angle 412	195.945	178.755
																angle 413	200.556	176.496
																angle 414	236.31	173.66
																angle 415	254.745	174.611
																angle 416	233.13	175.84
																angle 417	258.69	178.939
																angle 418	270	177.797
																angle 419	252.474	176.878
																angle 420	258.69	174.472
																angle 421	258.311	176.309
																angle 422	256.866	171.87
																angle 423	249.444	171.254
																angle 424	245.854	171.754
																angle 425	248.199	174.123
																angle 426	241.113	175.073
																angle 427	244.179	173.884
																angle 428	246.801	175.156
																angle 429	237.529	179.076
																angle 430	231.34	178.238
																angle 431	226.736	0
																angle 432	232.001	90
																angle 433	235.62	56.3099
																angle 434	237.68	135
																angle 435	235.751	90
																angle 436	232.97	131.186
																angle 437	230.301	126.87
																angle 438	232.667	119.055
																angle 439	230.102	125.538
																angle 440	234.713	116.565
																angle 441	231.45	111.801
																angle 442	229.686	97.125
																angle 443	229.611	119.745
																angle 444	230.464	122.005
																angle 445	229.467	151.39
																angle 446	233.366	155.556
																angle 447	232.267	146.31
																angle 448	228.861	160.56
																angle 449	228.013	160.56
																angle 450	226.695	165.256
																angle 451	224.318	152.103
																angle 452	224.318	167.471
																angle 453	224.246	168.111
																angle 454	225.365	167.735
																angle 455	225.36	168.111
																angle 456	226.042	172.235
																angle 457	225	171.027
																angle 458	220.892	173.884
																angle 459	221.748	173.157
																angle 460	222.735	177.879
																angle 461	221.023	177.51
																angle 462	219.914	177.397
																angle 463	219.207	180
																angle 464	217.639	173.884
																angle 465	217.807	177.879
																angle 466	217.457	177.879
																angle 467	217.747	177.955
																angle 468	218.367	181.637
																angle 469	219.455	180
																angle 470	216.87	180
																angle 471	217.504	183.094
																angle 472	217.708	180
																angle 473	219.019	181.685
																angle 474	218.114	180
																angle 475	216.634	25.2011
																angle 476	216.714	38.6598
																angle 477	255.964	10.8855
																angle 478	274.764	7.12502
																angle 479	287.354	5.52754
																angle 480	281.31	2.1211
																angle 481	264.289	8.97263
																angle 482	257.735	33.6901
																angle 483	246.801	56.3099
																angle 484	232.696	38.6598
																angle 485	232.696	74.7449
																angle 486	237.804	9.09028
																angle 487	238.782	19.9831
																angle 488	238.782	354.56
																angle 489	242.103	3.01279
																angle 490	232.001	0
																angle 491	241.39	349.38
																angle 492	237.031	339.444
																angle 493	238.465	337.62
																angle 494	236.31	342.646
																angle 495	234.866	331.39
																angle 496	232.334	348.69
																angle 497	229.994	334.537
																angle 498	228.674	358.025
																angle 499	230.711	334.44
																angle 500	229.118	332.65
																angle 501	227.842	331.113
																angle 502	226.45	334.983
																angle 503	222.6	335.323
																angle 504	221.285	328.782
																angle 505	219.685	317.603
																angle 506	221.594	323.13
																angle 507	223.636	321.34
																angle 508	170.538	302.619
																angle 509	270	307.875
																angle 510	303.69	293.749
																angle 511	340.017	297.3
																angle 512	351.87	296.565
																angle 513	349.695	295.017
																angle 514	322.125	294.905
																angle 515	298.61	299.055
																angle 516	291.038	300.466
																angle 517	282.804	308.928
																angle 518	258.69	318.24
																angle 519	243.435	311.496
																angle 520	229.086	305.538
																angle 521	229.399	311.496
																angle 522	237.995	304.16
																angle 523	240.068	312.614
																angle 524	247.891	302.005
																angle 525	244.179	310.764
																angle 526	239.349	312.397
																angle 527	251.075	318.24
																angle 528	243.435	315
																angle 529	248.682	317.291
																angle 530	251.114	311.634
																angle 531	248.459	315
																angle 532	240.573	312.614
																angle 533	240.709	315
																angle 534	238.671	310.601
																angle 535	246.541	308.157
																angle 536	244.654	312.709
																angle 537	245.41	312.089
																angle 538	243.8	322.883
																angle 539	241.189	319.145
																angle 540	237.465	315.83
																angle 541	232.058	308.29
																angle 542	236.31	310.101
																angle 543	237.653	319.185
																angle 544	233.427	319.939
																angle 545	234.62	344.055
																angle 546	230.964	0
																angle 547	226.254	354.289
																angle 548	227.186	11.3099
																angle 549	231.546	324.462
																angle 550	225.424	349.38
																angle 551	223.727	348.69
																angle 552	223.847	331.39
																angle 553	219.738	345.964
																angle 554	218.418	340.346
																angle 555	219.523	342.897
																angle 556	218.403	347.471
																angle 557	220.236	339.444
																angle 558	221.987	346.329
																angle 559	217.25	355.486
																angle 560	216.777	354.144
																angle 561	218.367	355.815
																angle 562	218.517	354.289
																angle 563	219.094	21.8014
																angle 564	216.617	23.9625
																angle 565	215.875	36.8699
																angle 566	217.694	321.34
																angle 567	217.91	303.69
																angle 568	213.284	315
																angle 569	213.593	338.199
																angle 570	341.565	81.8699
																angle 571	333.435	78.6901
																angle 572	341.565	38.1572
																angle 573	0	40.6013
																angle 574	341.565	38.1572
																angle 575	335.772	35.5377
																angle 576	331.189	33.6901
																angle 577	316.848	29.7449
																angle 578	312.274	25.641
																angle 579	310.601	29.7449
																angle 580	303.024	37.875
																angle 581	287.65	36.8699
																angle 582	284.621	35.8377
																angle 583	285.945	33.6901
																angle 584	280.176	30.4655
																angle 585	295.201	24.2277
																angle 586	289.855	19.29
																angle 587	288.435	18.4349
																angle 588	284.349	9.46232
																angle 589	277.595	10.3048
																angle 590	277.125	6.1155
																angle 591	275.826	8.1301
																angle 592	289.799	1.84761
																angle 593	283.173	5.52754
																angle 594	282.653	5.35583
																angle 595	279.819	3.46823
																angle 596	273.814	340.641
																angle 597	265.601	336.194
																angle 598	261.511	334.722
																angle 599	260.272	326.31
																angle 600	255.763	327.653
																angle 601	255.124	339.444
																angle 602	250.514	326.31
																angle 603	256.651	324.058
																angle 604	262.117	323.531
																angle 605	254.899	327.011
																angle 606	243.435	327.465
																angle 607	201.801	327.216
																angle 608	213.69	325.146
																angle 609	203.962	325.62
																angle 610	180	325.008
																angle 611	191.31	203.199
																angle 612	165.964	210.964
																angle 613	168.69	207.897
																angle 614	141.34	197.65
																angle 615	168.69	190.305
																angle 616	189.462	194.621
																angle 617	201.801	194.621
																angle 618	203.629	192.339
																angle 619	188.531	187.125
																angle 620	201.448	193.449
																angle 621	207.979	200.854
																angle 622	214.114	197.266
																angle 623	212.152	195.843
																angle 624	218.853	195.322
																angle 625	229.028	196.144
																angle 626	217.093	196.128
																angle 627	218.66	194.708
																angle 628	223.668	192.724
																angle 629	225	191.31
																angle 630	230.648	189.941
																angle 631	239.349	193.627
																angle 632	238.736	194.574
																angle 633	237.381	194.167
																angle 634	236.56	194.311
																angle 635	237.319	192.529
																angle 636	239.036	187.907
																angle 637	243.435	191.535
																angle 638	244.699	191.113
																angle 639	240.489	193.536
																angle 640	234.162	192.529
																angle 641	231.203	190.923
																angle 642	239.349	191.31
																angle 643	247.671	191.129
																angle 644	245.433	189.462
																angle 645	258.44	187.989
																angle 646	258.254	191.482
																angle 647	241.157	187.539
																angle 648	240.803	187.125
																angle 649	241.654	189.335
																angle 650	236.113	189.834
																angle 651	239.3	230.194
																angle 652	235.069	212.905
																angle 653	237.995	202.834
																angle 654	237.758	200.225
																angle 655	237.095	194.036
																angle 656	236.505	191.889
																angle 657	233.82	193.241
																angle 658	230.937	196.26
																angle 659	231.613	209.745
																angle 660	229.97	205.201
																angle 661	225.754	200.854
																angle 662	225.744	195.068
																angle 663	228.27	194.931
																angle 664	229.874	199.026
																angle 665	226.685	192.339
																angle 666	231.875	191.634
																angle 667	230.194	195.524
																angle 668	326.31	195.255
																angle 669	315	199.604
																angle 670	315	197.199
																angle 671	288.435	196.699
																angle 672	270	195.195
																angle 673	198.435	197.152
																angle 674	144.462	196.39
																angle 675	169.992	194.49
																angle 676	173.29	192.707
																angle 677	153.435	195.255
																angle 678	151.928	193.643
																angle 679	159.444	195.524
																angle 680	155.225	195.524
																angle 681	153.435	195.662
																angle 682	144.782	194.664
																angle 683	147.724	193.658
																angle 684	147.529	196.113
																angle 685	136.736	196.44
																angle 686	151.189	195.333
																angle 687	158.199	195.333
																angle 688	145.305	193.601
																angle 689	147.095	193.055
																angle 690	143.616	206.565
																angle 691	147.529	207.474
																angle 692	145.008	193.57
																angle 693	127.405	195.945
																angle 694	136.548	200.323
																angle 695	136.975	194.931
																angle 696	144.162	190.954
																angle 697	146.821	189.246
																angle 698	146.31	191.31
																angle 699	142.001	185.826
																angle 700	154.026	190.685
																angle 701	149.534	192.171
																angle 702	154.026	189.462
																angle 703	155.056	188.13
																angle 704	0	184.086
																angle 705	104.036	52.125
																angle 706	171.254	122.005
																angle 707	180	153.435
																angle 708	175.914	150.255
																angle 709	165.964	155.225
																angle 710	172.875	143.973
																angle 711	162.646	140.711
																angle 712	175.236	146.31
																angle 713	169.38	161.565
																angle 714	176.186	145.305
																angle 715	187.595	165.379
																angle 716	174.806	164.358
																angle 717	158.962	167.471
																angle 718	155.225	170.218
																angle 719	159.775	168.311
																angle 720	165.964	167.276
																angle 721	165.964	153.435
																angle 722	169.114	187.853
																angle 723	167.905	178.363
																angle 724	165.069	178.409
																angle 725	167.735	165.53
																angle 726	160.907	161.565
																angle 727	165.964	168.69
																angle 728	167.905	160.463
																angle 729	168.232	153.435
																angle 730	170.838	162.072
																angle 731	173.991	164.476
																angle 732	168.024	151.557
																angle 733	162.408	142.125
																angle 734	164.055	126.87
																angle 735	167.471	130.101
																angle 736	171.87	118.811
																angle 737	173.991	158.839
																angle 738	172.278	165.256
																angle 739	173.991	165.579
																angle 740	170.049	159.775
																angle 741	174.193	162.031
																angle 742	171.469	158.962
																angle 743	179.105	153.435
																angle 744	320.194	144.09
																angle 745	225	0
																angle 746	116.565	39.8056
																angle 747	165.964	34.992
																angle 748	153.435	42.5104
																angle 749	153.435	25.0169
																angle 750	137.49	25.0169
																angle 751	154.983	21.2505
																angle 752	116.565	30.0686
																angle 753	107.103	21.8014
																angle 754	144.782	21.2505
																angle 755	135	32.9052
																angle 756	129.289	37.4054
																angle 757	100.305	21.8014
																angle 758	112.62	21.0375
																angle 759	126.87	19.6538
																angle 760	126.027	22.6199
																angle 761	105.945	0
																angle 762	73.3008	3.81407
																angle 763	135	14.0362
																angle 764	74.0546	14.0362
																angle 765	122.005	14.0362
																angle 766	141.34	15.2551
																angle 767	155.225	14.6209
																angle 768	180	356.82
																angle 769	203.629	357.397
																angle 770	209.055	353.157
																angle 771	231.34	355.764
																angle 772	204.444	0
																angle 773	188.746	0
																angle 774	199.654	355.914
																angle 775	187.595	358.091
																angle 776	199.44	355.914
																angle 777	205.201	0
																angle 778	209.055	356.634
																angle 779	180	354.958
																angle 780	180	308.66
																angle 781	186.009	123.69
																angle 782	173.991	74.0546
																angle 783	172.875	81.8699
																angle 784	180	77.9052
																angle 785	187.595	74.0546
																angle 786	187.595	69.444
																angle 787	182.386	75.9638
																angle 788	172.147	45
																angle 789	169.509	48.1798
																angle 790	166.608	39.2894
																angle 791	171.87	42.5104
																angle 792	178.025	41.6335
																angle 793	178.152	41.1859
																angle 794	172.875	46.0809
																angle 795	160.56	41.0548
																angle 796	164.745	41.6335
																angle 797	168.44	36.8699
																angle 798	172.747	42.5104
																angle 799	177.039	43.6028
																angle 800	176.121	67.5206
																angle 801	176.698	69.8637
																angle 802	172.747	83.0888
																angle 803	178.059	73.8108
																angle 804	173.118	79.6952
																angle 805	82.875	79.6952
																angle 806	120.964	73.0092
																angle 807	159.444	78.6901
																angle 808	203.199	77.0054
																angle 809	214.695	73.7398
																angle 810	212.905	66.8014
																angle 811	201.448	66.8014
																angle 812	195.422	66.8014
																angle 813	193.392	68.9625
																angle 814	175.236	72.2553
																angle 815	165.964	80.1342
																angle 816	163.072	72.4744
																angle 817	162.121	70.821
																angle 818	172.147	70.821
																angle 819	168.69	71.5651
																angle 820	172.875	52.6961
																angle 821	168.69	54.4623
																angle 822	174.289	54.4623
																angle 823	155.556	54.4623
																angle 824	152.103	51.009
																angle 825	170.538	45
																angle 826	157.38	45
																angle 827	156.501	45
																angle 828	149.036	43.5312
																angle 829	163.74	43.5312
																angle 830	153.435	50.4403
																angle 831	162.181	73.0725
																angle 832	158.962	66.5014
																angle 833	161.565	79.6952
																angle 834	166.759	79.6952
																angle 835	168.366	77.1957
																angle 836	170.538	77.1957
																angle 837	175.711	77.1957
																angle 838	167.619	104.036
																angle 839	176.009	104.036
																angle 840	170.91	97.4314
																angle 841	172.147	102.724
																angle 842	176.186	102.339
																angle 843	177.184	97.3524
																angle 844	178.238	109.537
																angle 845	181.79	120.141
																angle 846	180.807	116.565
																angle 847	180	127.185
																angle 848	178.363	137.121
																angle 849	173.66	136.081
																angle 850	174.068	136.081
																angle 851	173.387	140.194
																angle 852	171.764	147.995
																angle 853	174.359	156.194
																angle 854	171.203	150.803
																angle 855	172.539	154.359
																angle 856	174.56	154.359
																angle 857	175.121	157.557
																angle 858	173.517	158.806
																angle 859	173.66	153.004
																angle 860	175.347	151.631
																angle 861	174.806	150.751
																angle 862	176.711	149.036
																angle 863	175.865	147.804
																angle 864	175.236	147.894
																angle 865	177.337	147.894
																angle 866	173.29	145.176
																angle 867	173.589	145.176
																angle 868	176.143	152.354
																angle 869	175.649	153.072
																angle 870	176.73	155.772
																angle 871	177.839	155.695
																angle 872	171.714	156.038
																angle 873	236.31	157.319
																angle 874	270	158.199
																angle 875	196.699	225
																angle 876	195.255	201.801
																angle 877	176.424	188.13
																angle 878	169.992	203.199
																angle 879	180	216.87
																angle 880	177.51	161.565
																angle 881	177.138	192.529
																angle 882	183.013	184.086
																angle 883	176.424	177.274
																angle 884	173.29	180
																angle 885	167.905	186.71
																angle 886	170.218	188.13
																angle 887	159.274	184.399
																angle 888	160.641	178.091
																angle 889	159.146	177.709
																angle 890	162.719	173.66
																angle 891	162.525	166.504
																angle 892	164.476	162.181
																angle 893	160.907	155.556
																angle 894	163.61	161.565
																angle 895	165.7	169.046
																angle 896	164.932	169.695
																angle 897	165.256	168.996
																angle 898	169.439	171.254
																angle 899	168.69	174.144
																angle 900	168.518	176.906
																angle 901	172.461	180
																angle 902	172.776	183.013
																angle 903	169.695	184.399
																angle 904	173.454	181.364
																angle 905	172.763	176.934
																angle 906	176.73	176.934
																angle 907	177.546	184.086
																angle 908	315	188.427
																angle 909	206.565	180
																angle 910	145.008	180
																angle 911	165.069	178.939
																angle 912	160.017	177.709
																angle 913	148.392	173.66
																angle 914	160.017	171.87
																angle 915	172.569	172.725
																angle 916	161.565	173.157
																angle 917	163.61	174.92
																angle 918	159.444	174.193
																angle 919	162.897	175.156
																angle 920	165.579	177.039
																angle 921	163.496	176.248
																angle 922	169.046	178.152
																angle 923	176.73	180.971
																angle 924	171.634	180
																angle 925	169.563	180
																angle 926	170.311	180.971
																angle 927	168.69	180
																angle 928	169.592	173.774
																angle 929	166.551	170.87
																angle 930	169.216	172.333
																angle 931	168.44	177.917
																angle 932	171.674	176.055
																angle 933	169.992	173.558
																angle 934	164.476	173.191
																angle 935	167.692	169.846
																angle 936	173.234	168.024
																angle 937	168.69	167.574
																angle 938	170.218	166.43
																angle 939	170.395	162.525
																angle 940	171.193	164.745
																angle 941	169.951	165.466
																angle 942	169.919	161.222
																angle 943	171.098	162.582
																angle 944	168.566	159.717
																angle 945	170.34	155.136
																angle 946	172.03	144.462
																angle 947	171.617	142.765
																angle 948	169.992	0
																angle 949	174.898	26.5651
																angle 950	172.811	338.199
																angle 951	173.32	326.31
																angle 952	171.444	341.565
																angle 953	296.565	326.31
																angle 954	306.87	350.538
																angle 955	333.435	326.31
																angle 956	102.529	321.34
																angle 957	135	9.46232
																angle 958	143.746	296.565
																angle 959	157.38	311.186
																angle 960	159.444	290.556
																angle 961	156.038	275.194
																angle 962	174.56	270
																angle 963	169.992	255.964
																angle 964	160.821	233.973
																angle 965	174.094	254.745
																angle 966	168.311	270
																angle 967	180	284.036
																angle 968	175.101	290.556
																angle 969	175.486	250.56
																angle 970	176.906	251.565
																angle 971	165.53	263.991
																angle 972	164.291	264.289
																angle 973	159.444	266.634
																angle 974	176.424	266.634
																angle 975	159.228	265.236
																angle 976	156.038	257.196
																angle 977	159.775	260.134
																angle 978	165.379	267.397
																angle 979	170.838	263.66
																angle 980	171.634	272.291
																angle 981	171.87	279.09
																angle 982	170.538	273.814
																angle 983	166.239	260.218
																angle 984	168.906	260.218
																angle 985	163.202	268.025
																angle 986	162.216	266.309
																angle 987	163.113	266.309
																angle 988	165.5	260.838
																angle 989	171.87	180
																angle 990	216.87	225
																angle 991	220.601	204.775
																angle 992	228.814	210.964
																angle 993	221.987	216.87
																angle 994	222.274	248.199
																angle 995	191.889	239.036
																angle 996	195.255	188.531
																angle 997	164.932	200.556
																angle 998	165.964	202.62
																angle 999	169.875	188.531
																angle 1000	170.538	180
																angle 1001	176.424	180
																angle 1002	183.576	180
																angle 1003	180	182.121
																angle 1004	180	190.886
																angle 1005	172.648	184.086
																angle 1006	168.93	188.746
																angle 1007	170.538	195.124
																angle 1008	169.046	195.945
																angle 1009	175.236	193.671
																angle 1010	171.674	192.68
																angle 1011	167.347	193.325
																angle 1012	171.347	186.953
																angle 1013	165.677	183.066
																angle 1014	171.158	184.399
																angle 1015	166.239	185.947
																angle 1016	171.085	185.599
																angle 1017	174.401	175.84
																angle 1018	174.71	175.84
																angle 1019	171.18	173.541
																angle 1020	172.999	170.362
																angle 1021	174.611	166.701
																angle 1022	177.754	165.426
																angle 1023	169.695	164.219
																angle 1024	173.991	164.219
																angle 1025	177.879	167.196
																angle 1026	173.118	169.611
																angle 1027	174.447	170.218
																angle 1028	163.301	171.027
																angle 1029	162.553	171.607
																angle 1030	164.876	167.367
																angle 1031	168.366	168.111
																angle 1032	170.942	170.538
																angle 1033	170.981	167.905
																angle 1034	175.732	168.887
																angle 1035	175.533	170.707
																angle 1036	177.436	163.034
																angle 1037	170.981	162.121
																angle 1038	171.384	159.027
																angle 1039	63.4349	163.926
																angle 1040	120.964	164.745
																angle 1041	149.744	164.291
																angle 1042	153.435	164.678
																angle 1043	156.371	162.255
																angle 1044	168.111	164.554
																angle 1045	165.964	164.055
																angle 1046	164.476	164.678
																angle 1047	166.608	164.678
																angle 1048	166.759	164.476
																angle 1049	175.236	146.31
																angle 1050	164.932	348.69
																angle 1051	170.538	0
																angle 1052	201.801	0
																angle 1053	163.301	11.3099
																angle 1054	171.87	350.538
																angle 1055	172.405	351.254
																angle 1056	172.875	6.34019
																angle 1057	180	315
																angle 1058	191.31	338.199
																angle 1059	210.964	353.884
																angle 1060	202.38	358.264
																angle 1061	194.036	352.875
																angle 1062	184.574	349.114
																angle 1063	190.125	343.61
																angle 1064	201.038	344.476
																angle 1065	199.093	325.008
																angle 1066	206.565	135
																angle 1067	198.435	108.435
																angle 1068	187.496	348.69
																angle 1069	189.462	12.0948
																angle 1070	189.039	6.84277
																angle 1071	190.539	0
																angle 1072	190.305	357.51
																angle 1073	191.07	0
																angle 1074	187.524	2.48955
																angle 1075	187.524	0
																angle 1076	183.18	0
																angle 1077	184.086	354.806
																angle 1078	179.091	347.471
																angle 1079	180	0
																angle 1080	225	347.905
																angle 1081	225	349.695
																angle 1082	345.964	319.399
																angle 1083	345.964	153.435
																angle 1084	300.964	198.435
																angle 1085	296.565	194.036
																angle 1086	288.435	0
																angle 1087	347.905	11.3099
																angle 1088	6.1155	2.72631
																angle 1089	18.4349	356.82
																angle 1090	213.69	3.01279
																angle 1091	225	14.0362
																angle 1092	156.038	10.008
																angle 1093	126.87	18.4349
																angle 1094	156.038	21.0375
																angle 1095	180	4.39871
																angle 1096	174.806	0
																angle 1097	251.565	341.565
																angle 1098	14.0362	351.87
																angle 1099	296.565	333.435
																angle 1100	270	0
																angle 1101	281.31	350.538
																angle 1102	350.538	341.565
																angle 1103	170.538	354.289
																angle 1104	180	354.094
																angle 1105	213.69	356.186
																angle 1106	236.31	349.114
																angle 1107	0	351.87
																angle 1108	8.53077	351.573
																angle 1109	31.7595	356.186
																angle 1110	29.7449	351.87
																angle 1111	43.2643	344.055
																angle 1112	33.6901	338.199
																angle 1113	28.4429	338.199
																angle 1114	26.5651	338.749
																angle 1115	34.2869	315
																angle 1116	32.1957	323.13
																angle 1117	37.3039	341.565
																angle 1118	28.1786	341.565
																angle 1119	27.3499	315
																angle 1120	49.1849	326.31
																angle 1121	55.008	306.87
																angle 1122	225	332.103
																angle 1123	203.962	338.962
																angle 1124	188.13	336.038
																angle 1125	183.814	336.038
																angle 1126	177.397	334.44
																angle 1127	175.601	339.444
																angle 1128	186.116	343.301
																angle 1129	178.264	323.13
																angle 1130	176.424	317.49
																angle 1131	175.101	312.51
																angle 1132	174.428	315
																angle 1133	173.66	312.51
																angle 1134	183.814	326.31
																angle 1135	185.947	321.34
																angle 1136	181.102	104.036
																angle 1137	177.138	15.9454
																angle 1138	179.061	15.2551
																angle 1139	180	8.1301
																angle 1140	171.254	11.3099
																angle 1141	169.992	3.81407
																angle 1142	171.027	360
																angle 1143	168.111	351.254
																angle 1144	176.634	360
																angle 1145	176.987	2.2026
																angle 1146	168.69	3.09406
																angle 1147	174.806	1.50744
																angle 1148	164.745	360
																angle 1149	175.03	360
																angle 1150	182.045	360
																angle 1151	192.724	36.8699
																angle 1152	183.945	18.4349
																angle 1153	182.121	6.34019
																angle 1154	185.194	0
																angle 1155	187.352	36.8699
																angle 1156	185.711	83.6598
																angle 1157	188.13	71.5651
																angle 1158	186.71	53.1301
																angle 1159	184.764	20.556
																angle 1160	181.909	20.556
																angle 1161	181.975	0
																angle 1162	181.848	180
																angle 1163	189.462	108.435
																angle 1164	184.899	74.0546
																angle 1165	189.462	78.6901
																angle 1166	191.31	101.31
																angle 1167	186.483	101.31
																angle 1168	181.123	149.036
																angle 1169	181.146	156.038
																angle 1170	184.865	150.255
																angle 1171	182.437	104.036
																angle 1172	183.814	101.31
																angle 1173	178.668	116.565
																angle 1174	180	90
																angle 1175	176.1	167.471
																angle 1176	122.005	185.711
																angle 1177	140.194	172.875
																angle 1178	131.987	180
																angle 1179	126.87	170.538
																angle 1180	157.38	176.424
																angle 1181	165.964	183.366
																angle 1182	180	180
																angle 1183	206.565	190.008
																angle 1184	218.66	29.7449
																angle 1185	189.462	18.4349
																angle 1186	171.254	0
																angle 1187	174.289	225
																angle 1188	183.576	198.435
																angle 1189	180	146.31
																angle 1190	180	71.5651
																angle 1191	189.866	90
																angle 1192	177.397	146.31
																angle 1193	188.13	116.565
																angle 1194	187.696	149.036
																angle 1195	181.548	143.13
																angle 1196	184.514	153.435
																angle 1197	187.943	135
																angle 1198	187.907	135
																angle 1199	183.468	45
																angle 1200	185.042	170.538
																angle 1201	190.305	172.875
																angle 1202	190.62	186.71
																angle 1203	186.633	202.62
																angle 1204	182.603	201.801
																angle 1205	177.455	45
																angle 1206	178.919	53.1301
																angle 1207	183.302	36.8699
																angle 1208	183.122	36.8699
																angle 1209	186.442	21.8014
																angle 1210	187.125	90
																angle 1211	186.116	41.6335
																angle 1212	186.654	48.3665
																angle 1213	184.145	48.8141
																angle 1214	181.71	45
																angle 1215	180.754	48.8141
																angle 1216	180.707	270
																angle 1217	178.002	270
																angle 1218	179.31	315
																angle 1219	179.284	188.13
																angle 1220	177.138	215.538
																angle 1221	180.785	243.435
																angle 1222	180	281.31
																angle 1223	182.203	11.3099
																angle 1224	181.507	191.31
																angle 1225	149.744	333.435
																angle 1226	147.265	323.13
																angle 1227	143.973	326.31
																angle 1228	155.225	333.435
																angle 1229	161.565	344.055
																angle 1230	148.392	354.289
																angle 1231	162.646	345.964
																angle 1232	166.759	344.055
																angle 1233	225	339.444
																angle 1234	218.66	340.017
																angle 1235	243.435	337.166
																angle 1236	270	330.255
																angle 1237	291.801	324.462
																angle 1238	336.038	332.447
																angle 1239	339.444	206.565
																angle 1240	326.31	288.435
																angle 1241	348.69	296.565
																angle 1242	0	315
																angle 1243	170.538	243.435
																angle 1244	180	296.565
																angle 1245	180	51.3402
																angle 1246	167.471	11.3099
																angle 1247	190.305	26.5651
																angle 1248	184.399	36.8699
																angle 1249	185.194	33.6901
																angle 1250	192.529	14.0362
																angle 1251	197.103	12.0948
																angle 1252	90	7.76517
																angle 1253	81.8699	12.0948
																angle 1254	90	3.01279
																angle 1255	94.7636	356.82
																angle 1256	93.3665	5.19443
																angle 1257	107.103	340.346
																angle 1258	114.444	355.764
																angle 1259	105.945	349.875
																angle 1260	108.435	327.995
																angle 1261	101.31	306.87
																angle 1262	124.695	260.538
																angle 1263	135	243.435
																angle 1264	0	299.055
																angle 1265	0	322.431
																angle 1266	71.5651	339.677
																angle 1267	90	331.189
																angle 1268	141.34	330.255
																angle 1269	149.036	339.444
																angle 1270	151.39	340.71
																angle 1271	150.524	6.34019
																angle 1272	152.745	336.038
																angle 1273	155.433	315
																angle 1274	156.038	293.199
																angle 1275	152.176	305.538
																angle 1276	158.459	318.814
																angle 1277	155.225	330.255
																angle 1278	157.109	318.013
																angle 1279	156.251	320.711
																angle 1280	153.925	278.13
																angle 1281	152.928	278.13
																angle 1282	151.557	263.66
																angle 1283	153.925	220.601
																angle 1284	152.447	218.66
																angle 1285	149.036	225
																angle 1286	150.642	243.435
																angle 1287	149.534	233.973
																angle 1288	150.255	233.973
																angle 1289	308.66	225
																angle 1290	315	209.055
																angle 1291	330.255	232.125
																angle 1292	344.055	225
																angle 1293	281.31	209.745
																angle 1294	270	212.005
																angle 1295	135	251.565
																angle 1296	167.471	153.435
																angle 1297	161.565	198.435
																angle 1298	166.608	198.435
																angle 1299	147.095	161.565
																angle 1300	136.975	159.444
																angle 1301	137.121	116.565
																angle 1302	142.431	139.399
																angle 1303	131.987	159.444
																angle 1304	128.66	159.444
																angle 1305	128.66	149.036
																angle 1306	239.036	116.565
																angle 1307	251.565	110.556
																angle 1308	249.444	167.471
																angle 1309	282.529	165.069
																angle 1310	270	160.346
																angle 1311	286.699	154.799
																angle 1312	270	168.111
																angle 1313	243.435	173.991
																angle 1314	252.646	164.055
																angle 1315	270	173.157
																angle 1316	270	167.735
																angle 1317	245.225	155.225
																angle 1318	255.069	156.038
																angle 1319	247.751	189.462
																angle 1320	236.31	181.736
																angle 1321	231.953	175.601
																angle 1322	233.746	199.537
																angle 1323	231.582	183.094
																angle 1324	231.34	183.468
																angle 1325	230.194	191.31
																angle 1326	229.236	189.728
																angle 1327	229.086	175.365
																angle 1328	230.906	191.31
																angle 1329	235.62	190.437
																angle 1330	234.904	192.529
																angle 1331	233.569	186.009
																angle 1332	227.175	184.289
																angle 1333	223.668	90
																angle 1334	220.503	341.565
																angle 1335	220.503	0
																angle 1336	223.152	74.0546
																angle 1337	217.875	78.6901
																angle 1338	216.384	60.2551
																angle 1339	217.942	99.4623
																angle 1340	219.289	107.103
																angle 1341	217.03	130.601
																angle 1342	215.803	145.008
																angle 1343	216.724	131.987
																angle 1344	218.199	153.435
																angle 1345	217.333	147.529
																angle 1346	217.02	104.036
																angle 1347	217.02	78.6901
																angle 1348	33.6901	180
																angle 1349	29.7449	113.199
																angle 1350	23.9625	106.699
																angle 1351	18.4349	149.744
																angle 1352	0	148.392
																angle 1353	304.992	135
																angle 1354	299.745	165.069
																angle 1355	293.199	161.565
																angle 1356	270	138.366
																angle 1357	265.601	155.225
																angle 1358	263.66	140.194
																angle 1359	259.695	123.69
																angle 1360	272.49	145.008
																angle 1361	272.603	153.435
																angle 1362	279.09	153.435
																angle 1363	280.491	140.194
																angle 1364	276.582	45
																angle 1365	273.945	90
																angle 1366	277.352	110.556
																angle 1367	282.995	60.2551
																angle 1368	293.199	60.9454
																angle 1369	0	28.6105
																angle 1370	345.964	26.5651
																angle 1371	333.435	6.34019
																angle 1372	311.186	333.435
																angle 1373	315	336.801
																angle 1374	329.744	341.565
																angle 1375	320.194	326.31
																angle 1376	337.62	213.69
																angle 1377	326.976	187.125
																angle 1378	318.18	184.086
																angle 1379	325.713	175.914
																angle 1380	335.854	169.992
																angle 1381	338.499	165.069
																angle 1382	334.134	180
																angle 1383	344.291	180
																angle 1384	336.571	182.726
																angle 1385	331.504	182.291
																angle 1386	342.474	182.203
																angle 1387	340.641	194.621
																angle 1388	331.26	203.629
																angle 1389	336.371	208.301
																angle 1390	324.462	225
																angle 1391	316.332	225
																angle 1392	308.047	225
																angle 1393	293.962	255.964
																angle 1394	296.565	218.66
																angle 1395	288.435	213.69
																angle 1396	289.654	180
																angle 1397	281.31	165.964
																angle 1398	298.74	180
																angle 1399	299.539	175.236
																angle 1400	307.405	165.964
																angle 1401	311.186	153.435
																angle 1402	310.156	168.69
																angle 1403	307.405	180
																angle 1404	308.66	167.735
																angle 1405	306.327	164.358
																angle 1406	308.66	164.476
																angle 1407	309.806	161.565
																angle 1408	251.565	167.471
																angle 1409	213.69	166.43
																angle 1410	203.962	162.759
																angle 1411	201.801	90
																angle 1412	201.801	348.69
																angle 1413	197.354	355.601
																angle 1414	195.524	270
																angle 1415	190.886	212.005
																angle 1416	191.31	188.13
																angle 1417	192.724	183.576
																angle 1418	194.47	180
																angle 1419	202.932	180
																angle 1420	201.038	177.138
																angle 1421	199.654	175.914
																angle 1422	203.749	184.574
																angle 1423	198.435	176.424
																angle 1424	203.962	181.591
																angle 1425	243.435	177.207
																angle 1426	260.538	175.601
																angle 1427	270	180
																angle 1428	225	185.711
																angle 1429	228.013	185.194
																angle 1430	214.695	277.125
																angle 1431	229.399	228.814
																angle 1432	232.125	213.69
																angle 1433	230.528	213.69
																angle 1434	226.736	197.103
																angle 1435	222.397	195.945
																angle 1436	219.401	183.814
																angle 1437	223.091	184.086
																angle 1438	221.309	171.87
																angle 1439	218.29	180
																angle 1440	220.914	180
																angle 1441	218.367	173.884
																angle 1442	217.794	176.309
																angle 1443	216.703	178.636
																angle 1444	216.254	180
																angle 1445	215.362	181.146
																angle 1446	216.135	178.958
																angle 1447	216.444	45
																angle 1448	216.076	90
																angle 1449	213.518	11.3099
																angle 1450	213.857	33.6901
																angle 1451	213.69	30.9638
																angle 1452	212.6	9.46232
																angle 1453	210.872	338.199
																angle 1454	210.784	341.565
																angle 1455	209.624	18.4349
																angle 1456	206.775	355.601
																angle 1457	208.426	3.36646
																angle 1458	208.393	3.57633
																angle 1459	208.179	19.6538
																angle 1460	207.759	82.875
																angle 1461	206.372	79.6952
																angle 1462	207.663	99.4623
																angle 1463	208.191	93.8141
																angle 1464	209.176	93.8141
																angle 1465	207.834	90
																angle 1466	208.546	66.8014
																angle 1467	206.565	61.3895
																angle 1468	206.046	75.9638
																angle 1469	345.964	180
																angle 1470	218.66	171.254
																angle 1471	189.462	161.565
																angle 1472	206.565	180
																angle 1473	208.072	177.274
																angle 1474	218.66	172.569
																angle 1475	214.695	168.69
																angle 1476	212.905	169.509
																angle 1477	208.443	167.735
																angle 1478	207.408	164.745
																angle 1479	216.529	158.199
																angle 1480	209.932	165.964
																angle 1481	210.256	167.196
																angle 1482	207.553	173.157
																angle 1483	212.381	181.975
																angle 1484	209.476	182.862
																angle 1485	207.031	185.528
																angle 1486	205.641	180
																angle 1487	206.996	177.709
																angle 1488	208.968	168.111
																angle 1489	210.069	177.138
																angle 1490	210.964	183.013
																angle 1491	207.937	161.565
																angle 1492	208.61	173.66
																angle 1493	208.551	175.914
																angle 1494	207.165	202.38
																angle 1495	204.727	199.983
																angle 1496	203.703	190.886
																angle 1497	202.574	187.595
																angle 1498	202.348	190.954
																angle 1499	202.225	198.435
																angle 1500	202.001	195.642
																angle 1501	202.703	198.435
																angle 1502	201.701	197.241
																angle 1503	199.759	199.537
																angle 1504	199.522	200.726
																angle 1505	201.003	204.677
																angle 1506	201.982	218.66
																angle 1507	202.353	202.521
																angle 1508	202.433	194.381
																angle 1509	201.463	192.095
																angle 1510	202.056	184.97
																angle 1511	71.5651	195.524
																angle 1512	333.435	188.471
																angle 1513	194.036	189.638
																angle 1514	195.945	185.599
																angle 1515	211.608	185.826
																angle 1516	215.218	198.004
																angle 1517	214.992	205.201
																angle 1518	216.87	207.3
																angle 1519	218.928	212.471
																angle 1520	212.829	210.256
																angle 1521	217.648	204.775
																angle 1522	215.395	199.747
																angle 1523	214.624	207.216
																angle 1524	214.624	204.341
																angle 1525	221.082	203.385
																angle 1526	218.991	200.854
																angle 1527	33.6901	288.435
																angle 1528	329.036	288.435
																angle 1529	36.8699	285.255
																angle 1530	19.9831	298.61
																angle 1531	45	294.775
																angle 1532	10.3048	259.695
																angle 1533	71.5651	240.945
																angle 1534	33.6901	246.038
																angle 1535	345.964	217.875
																angle 1536	39.8056	218.66
																angle 1537	36.0274	192.529
																angle 1538	41.1859	195.945
																angle 1539	54.4623	180
																angle 1540	38.6598	185.711
																angle 1541	104.036	184.764
																angle 1542	135	184.086
																angle 1543	192.995	189.782
																angle 1544	180	183.366
																angle 1545	296.565	185.856
																angle 1546	45	185.315
																angle 1547	191.31	182.545
																angle 1548	180	184.764
																angle 1549	149.036	0
																angle 1550	198.435	45
																angle 1551	180	12.9946
																angle 1552	225	30.9638
																angle 1553	176.82	60.9454
																angle 1554	169.38	53.1301
																angle 1555	188.531	53.1301
																angle 1556	182.386	39.8056
																angle 1557	174.289	32.4712
																angle 1558	171.87	56.3099
																angle 1559	171.027	0
																angle 1560	175.711	45
																angle 1561	176.496	0
																angle 1562	174.898	349.992
																angle 1563	169.16	338.962
																angle 1564	168.465	338.962
																angle 1565	166.218	337.62
																angle 1566	168.111	336.371
																angle 1567	170.166	331.699
																angle 1568	165.217	341.565
																angle 1569	167.062	0
																angle 1570	164.745	12.9946
																angle 1571	174.806	11.3099
																angle 1572	194.036	12.0948
																angle 1573	184.086	345.964
																angle 1574	160.346	308.66
																angle 1575	165.964	284.036
																angle 1576	168.111	206.565
																angle 1577	176.186	90
																angle 1578	187.125	128.66
																angle 1579	180	198.435
																angle 1580	168.311	300.964
																angle 1581	165.174	285.945
																angle 1582	165.964	254.055
																angle 1583	165.964	191.31
																angle 1584	166.675	184.764
																angle 1585	168.69	182.862
																angle 1586	171.158	225
																angle 1587	165.651	0
																angle 1588	165.141	5.19443
																angle 1589	162.582	344.055
																angle 1590	165.7	344.055
																angle 1591	167.989	352.875
																angle 1592	163.887	354.56
																angle 1593	177.709	346.608
																angle 1594	180	348.111
																angle 1595	171.87	354.56
																angle 1596	170.727	3.57633
																angle 1597	170.707	355.601
																angle 1598	171.995	0
																angle 1599	172.304	21.8014
																angle 1600	176.73	0
																angle 1601	178.472	9.46232
																angle 1602	177.207	75.9638
																angle 1603	175.601	71.5651
																angle 1604	173.784	113.962
																angle 1605	174.611	83.6598
																angle 1606	177.397	45
																angle 1607	177.936	40.6013
																angle 1608	176.424	75.9638
																angle 1609	175.986	90
																angle 1610	175.601	120.964
																angle 1611	174.516	116.565
																angle 1612	174.079	132.51
																angle 1613	174.732	225
																angle 1614	174.56	279.462
																angle 1615	173.447	153.435
																angle 1616	172.725	183.366
																angle 1617	173.613	147.265
																angle 1618	284.036	170.134
																angle 1619	291.801	170.538
																angle 1620	258.69	168.232
																angle 1621	213.69	163.072
																angle 1622	232.125	156.038
																angle 1623	203.962	160.017
																angle 1624	270	173.418
																angle 1625	229.399	174.958
																angle 1626	225	174.806
																angle 1627	225	188.366
																angle 1628	212.005	186.34
																angle 1629	201.801	178.493
																angle 1630	212.005	165.964
																angle 1631	228.013	169.695
																angle 1632	213.69	170.754
																angle 1633	204.775	168.408
																angle 1634	205.017	164.624
																angle 1635	219.289	168.69
																angle 1636	194.036	168.44
																angle 1637	191.889	167.8
																angle 1638	191.31	164.055
																angle 1639	193.496	164.476
																angle 1640	191.31	164.476
																angle 1641	172.875	225
																angle 1642	180	333.435
																angle 1643	169.114	18.4349
																angle 1644	175.101	59.0362
																angle 1645	176.009	213.69
																angle 1646	170.538	213.69
																angle 1647	170.961	216.87
																angle 1648	171.158	229.399
																angle 1649	169.992	217.569
																angle 1650	169.077	192.095
																angle 1651	167.152	162.646
																angle 1652	168.518	172.405
																angle 1653	63.4349	167.905
																angle 1654	120.964	156.038
																angle 1655	104.036	157.38
																angle 1656	153.435	149.036
																angle 1657	195.945	157.62
																angle 1658	177.274	143.13
																angle 1659	167.276	150.642
																angle 1660	171.87	151.699
																angle 1661	175.486	150.945
																angle 1662	168.69	160.017
																angle 1663	165.964	180
																angle 1664	162.719	180
																angle 1665	157.964	143.13
																angle 1666	156.297	174.806
																angle 1667	157.557	163.301
																angle 1668	160.942	149.036
																angle 1669	160.168	128.66
																angle 1670	158.025	123.69
																angle 1671	155.41	140.194
																angle 1672	156.125	108.435
																angle 1673	156.371	98.1301
																angle 1674	154.113	110.556
																angle 1675	158.07	315
																angle 1676	157.23	270
																angle 1677	161.565	296.565
																angle 1678	159.624	116.565
																angle 1679	159.146	59.0362
																angle 1680	162.235	50.1944
																angle 1681	0	51.3402
																angle 1682	168.69	78.6901
																angle 1683	180	18.4349
																angle 1684	164.055	75.9638
																angle 1685	201.801	33.6901
																angle 1686	203.749	4.76364
																angle 1687	201.038	2.60256
																angle 1688	200.556	5.19443
																angle 1689	197.745	2.60256
																angle 1690	212.735	10.3048
																angle 1691	211.504	12.0948
																angle 1692	208.496	18.4349
																angle 1693	206.565	6.58194
																angle 1694	207.096	10.8855
																angle 1695	207.801	23.7495
																angle 1696	204.305	20.3231
																angle 1697	202.557	12.2648
																angle 1698	204.775	7.43141
																angle 1699	204.624	2.86241
																angle 1700	201.541	349.216
																angle 1701	203.629	354.289
																angle 1702	201.922	336.801
																angle 1703	0	340.017
																angle 1704	298.301	23.1986
																angle 1705	282.995	14.0362
																angle 1706	274.399	21.8014
																angle 1707	283.241	28.6105
																angle 1708	280.62	36.8699
																angle 1709	289.799	61.3895
																angle 1710	274.764	28.0725
																angle 1711	279.866	49.7636
																angle 1712	289.179	38.6598
																angle 1713	275.711	40.2364
																angle 1714	280.784	20.556
																angle 1715	264.289	0
																angle 1716	267.397	15.9454
																angle 1717	275.194	0
																angle 1718	253.496	311.186
																angle 1719	252.35	305.538
																angle 1720	276.843	330.945
																angle 1721	258.69	14.0362
																angle 1722	251.565	9.46232
																angle 1723	270	344.055
																angle 1724	277.765	353.66
																angle 1725	275.194	352.405
																angle 1726	272.603	356.186
																angle 1727	272.386	0
																angle 1728	261.254	0
																angle 1729	248.552	6.34019
																angle 1730	272.291	8.97263
																angle 1731	255.964	3.17983
																angle 1732	264.806	7.12502
																angle 1733	258.69	348.69
																angle 1734	255.379	353.418
																angle 1735	257.196	355.03
																angle 1736	250.821	357.51
																angle 1737	253.74	0
																angle 1738	244.359	0
																angle 1739	237.265	357.709
																angle 1740	240.945	3.01279
																angle 1741	240.751	4.57392
																angle 1742	242.7	3.94519
																angle 1743	243.435	5.52754
																angle 1744	233.13	353.884
																angle 1745	226.848	351.573
																angle 1746	0	347.471
																angle 1747	270	327.995
																angle 1748	78.6901	318.814
																angle 1749	41.1859	315
																angle 1750	37.875	302.735
																angle 1751	338.199	293.199
																angle 1752	180	302.005
																angle 1753	270	290.556
																angle 1754	240.255	302.005
																angle 1755	215.538	321.34
																angle 1756	225	315
																angle 1757	230.194	341.565
																angle 1758	219.094	323.13
																angle 1759	231.843	345.964
																angle 1760	227.291	343.301
																angle 1761	223.152	315
																angle 1762	236.31	318.366
																angle 1763	237.995	323.531
																angle 1764	248.552	334.231
																angle 1765	239.036	243.435
																angle 1766	233.531	45
																angle 1767	231.71	270
																angle 1768	228.814	135
																angle 1769	232.306	141.34
																angle 1770	221.987	51.3402
																angle 1771	230.711	128.66
																angle 1772	222.138	38.6598
																angle 1773	0	75.9638
																angle 1774	194.036	57.9946
																angle 1775	0	77.4712
																angle 1776	174.289	56.3099
																angle 1777	150.255	129.806
																angle 1778	125.538	96.3402
																angle 1779	144.162	138.013
																angle 1780	171.254	111.801
																angle 1781	180	138.366
																angle 1782	180	97.125
																angle 1783	182.726	128.66
																angle 1784	189.09	45
																angle 1785	207.474	104.036
																angle 1786	201.801	71.5651
																angle 1787	196.504	53.1301
																angle 1788	200.136	68.1986
																angle 1789	198.925	45
																angle 1790	196.144	90
																angle 1791	192.995	59.0362
																angle 1792	191.041	135
																angle 1793	194.036	75.9638
																angle 1794	193.241	138.814
																angle 1795	194.995	80.5377
																angle 1796	196.44	128.66
																angle 1797	194.657	26.5651
																angle 1798	194.931	90
																angle 1799	196.771	6.34019
																angle 1800	199.359	341.565
																angle 1801	198.869	344.055
																angle 1802	200.186	14.0362
																angle 1803	199.204	350.538
																angle 1804	203.199	8.1301
																angle 1805	200.171	354.289
																angle 1806	200.754	270
																angle 1807	200.031	251.565
																angle 1808	199.983	246.801
																angle 1809	200.739	225
																angle 1810	198.759	122.005
																angle 1811	198.591	128.66
																angle 1812	199.041	150.255
																angle 1813	199.335	63.4349
																angle 1814	199.466	80.5377
																angle 1815	198.289	90
																angle 1816	197.728	170.538
																angle 1817	198.579	71.5651
																angle 1818	198.293	153.435
																angle 1819	191.31	165.964
																angle 1820	165.964	75.9638
																angle 1821	168.69	90
																angle 1822	161.565	315
																angle 1823	170.538	8.1301
																angle 1824	141.34	15.9454
																angle 1825	151.928	40.6013
																angle 1826	161.565	29.7449
																angle 1827	169.695	17.1027
																angle 1828	162.897	24.444
																angle 1829	164.876	33.6901
																angle 1830	163.301	48.0128
																angle 1831	159.59	38.6598
																angle 1832	152.928	33.6901
																angle 1833	151.858	108.435
																angle 1834	141.116	90
																angle 1835	147.171	116.565
																angle 1836	150.255	146.31
																angle 1837	159.624	174.289
																angle 1838	155.695	185.711
																angle 1839	159.075	200.556
																angle 1840	160.641	199.44
																angle 1841	154.134	199.29
																angle 1842	156.038	191.689
																angle 1843	158.199	175.486
																angle 1844	155.659	176.634
																angle 1845	152.301	172.504
																angle 1846	149.744	170.272
																angle 1847	155.772	168.996
																angle 1848	156.571	168.111
																angle 1849	161.565	163.61
																angle 1850	166.504	165.964
																angle 1851	162.582	166.908
																angle 1852	168.232	165.141
																angle 1853	171.085	169.114
																angle 1854	174.289	175.684
																angle 1855	178.182	174.508
																angle 1856	178.152	172.875
																angle 1857	179.215	170.961
																angle 1858		171.158
																angle 1859		45
																angle 1860		9.46232
																angle 1861		0
																angle 1862		5.71059
																angle 1863		71.5651
																angle 1864		56.3099
																angle 1865		101.31
																angle 1866		108.435
																angle 1867		161.565
																angle 1868		150.945
																angle 1869		128.66
																angle 1870		122.005
																angle 1871		135
																angle 1872		151.39
																angle 1873		152.103
																angle 1874		154.983
																angle 1875		154.654
																angle 1876		156.038
																angle 1877		155.556
																angle 1878		151.26
																angle 1879		139.185
																angle 1880		142.306
																angle 1881		138.991
																angle 1882		136.219
																angle 1883		139.086
																angle 1884		137.121

## Sheet: Fig6g
	pMLC pixel intensity (include all quantified sections per sample)
	Control		Cyclopamine		Cyclopamine+Calyculin A		Cyclopamine+SC79
	sample 1	4724.43	sample 1	3097.52	sample 1	3782.69	sample 1	3751.55
		4366.53		2784.99	sample 2	3740.09	sample 2	3306.33
		4358.47		3236.1		3687.12	sample 3	3955.63
	sample 2	3043.57		2595.93	sample 3	4101.42
		2733.7	sample 2	3088.94	sample 4	3466.74
		3872.18		2100.97	sample 5	2864.09
		3494.53		3579.9	sample 6	3249.84
	sample 3	3244.78	sample 3	3693.97
		3684.17		3870.72
		3791.36		2700.3
	sample 4	3511.71		3550.56
		4077.83	sample 4	2142.78
		3724.24		2104.89
	sample 5	2596.01	sample 5	2849.52
		3065.43		2788.89
		4131.44		1865.32
			sample 6	2451.68
				2197.3
				1943.08
	pMLC pixel intensity (averaged value for each sample)
	Control		Cyclopamine		Cyclopamine+Calyculin A		Cyclopamine+SC79
	sample 1	4483.15	sample 1	2928.63	sample 1	3782.69	sample 1	3751.55
	sample 2	3286	sample 2	2923.27	sample 2	3713.6	sample 2	3306.33
	sample 3	3573.44	sample 3	3453.89	sample 3	4101.42	sample 3	3955.63
	sample 4	3771.26	sample 4	2123.84	sample 4	3466.74
	sample 5	3264.29	sample 5	2501.24	sample 5	2864.09
			sample 6	2197.36	sample 6	3249.84

## Sheet: Fig6l
pAKT pixel intensity
	Control	Cyclopamine	Cyclopamine+Calyculin A	Cyclopamine+SC79
sample 1	1859.32	758.663	1097.58	1417.56
sample 2	1522.24	1047.17	1132.09	1456.17
sample 3	1258.91	928.035	931.195	1319.72
sample 4	1221.83	895.806	1195.86

## Sheet: Fig6m&n
	Control			Cyclopamine			Cyclopamine+Calyculin A			Cyclopamine+SC79
	Depth	Width	Width/depth ratio	Depth	Width	Width/depth ratio	Depth	Width	Width/depth ratio	Depth	Width	Width/depth ratio
sample 1	103.58	117.258	1.13205	74.526	119.087	1.59792	81.59	121.562	1.48992	99.01	104.818	1.05866
sample 2	98.8978	116.822	1.18124	75.6303	153.205	2.02571	77.3743	129.816	1.67777	108.897	105.988	0.973287
sample 3	106.259	113.791	1.07089	66.3592	127.106	1.91542	174.169	180.053	1.03378	123.405	99.986	0.810226
sample 4	118.244	104.627	0.88484	68.167	142.32	2.08782	170.834	172.627	1.0105	94.431	115.7	1.22523
sample 5	115.864	98.654	0.851464	67.898	133.147	1.96099	144.6	223.205	1.5436	95.898	111.802	1.16584
sample 6	103.691	109.026	1.05145	89.6073	127.058	1.41794	74.587	134.397	1.80188	114.619	92.183	0.804256
sample 7	118.996	125.651	1.05592	72.087	142.902	1.98236	104.235	162.958	1.56337	101.605	119.605	1.17716
sample 8	94.9343	137.874	1.45231	74.647	129.708	1.73761	178.681	165.958	0.928796	100.172	112.614	1.12421
sample 9	101.537	134.514	1.32478	76.669	131.765	1.71862
sample 10	116.653	150.315	1.28857

[truncated: 19 more sheets: Fig7e, Fig7j, Fig7o, sFig1c&d, sFig1g, sFig2t, sFig4c&f, sFig4o&p, sFig8d, sFig9d, sFig9i, sFig9j, sFig9k, sFig9l, sFig9m&n, sFig10, sFig11d, sFig11h, sFig11i&j]
